# Supplementary material for: Poplar leaf bud resin metabolomics: seasonal profiling of leaf bud chemistry in Populus trichocarpa provides insight into resin biosynthesis
Source: Plant Cell Physiol. 2024 Dec 19;66(3):291–303. doi: 10.1093/pcp/pcae149 (PMC11957272; doi:10.1093/pcp/pcae149)
Supplement: pcae149_Supp [file pcae149_supp.zip]

Archive with 4 entries (4 files):
- suppl_data/pcp-2024-e-00152-File003.pptx
- suppl_data/pcp-2024-e-00152-File004.docx
- suppl_data/pcp-2024-e-00152-File005.xlsx
- suppl_data/pcp-2024-e-00152-File006.xlsx
