# Supplementary material for: Poplar leaf bud resin metabolomics: seasonal profiling of leaf bud chemistry in Populus trichocarpa provides insight into resin biosynthesis
Source: Plant Cell Physiol. 2024 Dec 19;66(3):291–303. doi: 10.1093/pcp/pcae149 (PMC11957272; doi:10.1093/pcp/pcae149)
Supplement: pcae149_Supp [file pcae149_supp.zip › suppl_data/pcp-2024-e-00152-File005.xlsx]

## Sheet: Supplemental Table S6
Supplemental Table S6. Whole leaf buds data matrix. The following table displays the peak areas for mass features in whole leaf buds detected by UPLC-HRMS. The analysis was done on positive ionization mode. The first column displays retention time (min) and mass-to-charge ratio (m/z) of the detected mass features. The label displays sampling month of the whole leaf buds. Mass indicates fresh weig…
row retention time_ row m/z	T1-S1	T1-S2	T1-S3	T1-S4	T1-S5	T1-S6	T1-S7	T1-S8	T1-S9	T1-S10	T1-S11	T1-S12	T2-S1	T2-S2	T2-S3	T2-S4	T2-S5	T2-S6	T2-S7	T2-S8	T2-S9	T2-S10	T2-S11	T2-S12	T3-S1	T3-S2	T3-S3	T3-S4	T3-S5	T3-S6	T3-S7	T3-S8	T3-S9	T3-S10	T3-S11	T3-S12
Label	January	February	March	April	May	June	July	August	September	October	November	December	January	February	March	April	May	June	July	August	September	October	November	December	January	February	March	April	May	June	July	August	September	October	November	December
Mass (mg)	40.6	40.9	39.4	40.2	39.9	39.5	39.3	39.7	39.7	40	39.4	40.2	40.2	39.6	39.7	39.9	40.4	39.1	39.3	40.1	39.7	39.9	40	40.9	39.6	40	39.1	40.6	39.4	39.7	39.6	40.2	40.3	39.6	40.8	40.1
0.51_381.0796	76600000	74500000	51400000	56600000	176000000	51800000	63000000	71800000	42800000	49900000	54400000	79700000	80100000	80700000	60300000	93900000	95000000	46000000	53000000	66300000	30100000	43000000	54400000	70700000	82400000	72400000	60200000	44700000	132000000	55900000	49500000	59200000	41300000	49600000	37200000	64900000
0.52_543.1333	0	0	0	794226	4.01776e+06	376400	226693	322717	0	0	2.25978e+07	2.46591e+07	0	0	6.14344e+06	1.6207e+06	0	75129.3	410773	126738	801241	0	2.28655e+07	1.97331e+07	2.0158e+07	0	0	0	671015	83790.4	240906	1.68776e+06	0	0	1.51102e+07	1.92652e+07
1.25_309.0948	4.21604e+06	1.27441e+06	3.20988e+06	1.51897e+07	9.81386e+06	1.3243e+07	6.14585e+06	9.21702e+06	1.75896e+06	3.17495e+06	4.51868e+06	2.19228e+06	2.6092e+06	3.27304e+06	2.5131e+06	1.20871e+07	1.24814e+07	2.88081e+07	1.60551e+07	7.00418e+06	3.17969e+06	3.88727e+06	3.47569e+06	3.09204e+06	4.31484e+06	2.27372e+06	2.26519e+06	7.50596e+06	1.72974e+07	1.17178e+07	1.13677e+07	7.64843e+06	4.11298e+06	7.46841e+06	4.58252e+06	2.94825e+06
1.44_309.0948	3.02997e+06	1.91651e+06	3.52481e+06	1.66415e+07	1.43585e+07	1.09182e+07	1.31659e+07	1.26783e+07	7.05368e+06	4.42592e+06	7.02951e+06	5.49336e+06	5.12553e+06	2.30711e+06	8.28083e+06	2.07797e+07	3.67315e+07	3.90745e+06	1.06919e+07	1.58945e+07	5.60472e+06	5.96392e+06	8.88898e+06	3.9885e+06	8.81524e+06	7.46795e+06	6.55332e+06	1.69734e+07	2.27737e+07	2.84253e+07	1.43786e+07	2.18907e+07	9.27034e+06	1.62389e+07	8.44515e+06	7.35621e+06
1.50_309.0948	1.28785e+07	9.27512e+06	8.1915e+06	3.41444e+07	1.29435e+07	8.67362e+06	1.31718e+07	1.26783e+07	1.11299e+07	1.23025e+07	1.35691e+07	1.15208e+07	1.34754e+07	8.73386e+06	7.60654e+06	2.44644e+07	2.67436e+07	2.79495e+07	1.13293e+07	1.16589e+07	1.23011e+07	1.3367e+07	1.27027e+07	1.26651e+07	1.7245e+07	1.29663e+07	7.69354e+06	2.71095e+07	3.38349e+07	25198866	1.46451e+07	1.48404e+07	1.15445e+07	2.26906e+07	1.27492e+07	1.32858e+07
1.71_163.0388	6.78324e+06	5.42592e+06	9.28548e+06	1.46758e+07	2.13051e+06	5.104e+07	2.95367e+07	1.8071e+07	2.12233e+07	1.6445e+07	1.3312e+07	5.4915e+06	1.38043e+07	8.20251e+06	1.39952e+07	7.25294e+06	5.70574e+06	4.58046e+07	2.26045e+07	8.9243e+06	1.89376e+07	1.78354e+07	1.03131e+07	1.20152e+07	8.31631e+06	1.25613e+07	5.24958e+06	2.6785e+06	9.07454e+06	5.66292e+07	1.33531e+07	1.87029e+07	5.0882e+06	1.81675e+07	6.41816e+06	9.84708e+06
2.81_579.1506	6.16574e+07	5.33012e+07	3.81529e+07	6.91843e+06	4.19418e+07	9.8474e+07	124000000	1.17566e+08	8.59034e+07	7.9046e+07	9.10481e+07	9.19284e+07	7.10732e+07	5.73606e+07	5.34113e+07	1.16223e+07	1.96189e+07	9.18677e+07	127000000	105989854	9.24121e+07	7.14139e+07	8.02174e+07	6.34467e+07	6.08234e+07	6.26048e+07	5.0468e+07	4.34733e+06	1.68693e+07	1.00334e+08	1.06164e+08	8.31251e+07	9.07091e+07	6.94615e+07	5.24654e+07	6.58219e+07
2.91_291.0864	143000000	136000000	104000000	1.36581e+07	101066135	259000000	243000000	222000000	166000000	147000000	150000000	162000000	148000000	162000000	129000000	2.16774e+07	4.16429e+07	238000000	251000000	208000000	161000000	132000000	159000000	147000000	153000000	149000000	131000000	9.03006e+06	3.56509e+07	239000000	216000000	191000000	164000000	150000000	134000000	148000000
2.93_163.0389	2.6704e+06	3.54488e+06	3.73365e+06	654038	1.0642e+07	1.41107e+06	5.13152e+06	2.89008e+06	2.04686e+06	3.91855e+06	3.60234e+06	5.1609e+06	1.42296e+06	6.11004e+06	6.93344e+06	3.78423e+06	5.76521e+06	786666	3.9753e+06	1.23584e+06	3.75682e+06	697519	879857	959220	1.4872e+06	8.7955e+06	4.18585e+06	1.99115e+06	3.2658e+06	3.01248e+06	2.8514e+06	1.57834e+06	2.8344e+06	715227	3.45408e+06	5.05311e+06
2.98_135.0443	6.94501e+07	5.33698e+07	3.83169e+07	1.01184e+07	9.83183e+06	3.69791e+06	3.17572e+07	4.00511e+07	4.11187e+07	5.32912e+07	63447381	6.72662e+07	6.40513e+07	3.34435e+07	5.12793e+07	1.86343e+07	5.63864e+06	6.00403e+06	2.86741e+07	4.02485e+07	4.71158e+07	6.24648e+07	5.2691e+07	6.12813e+07	5.90855e+07	5.29909e+07	5.64552e+07	1.10477e+07	9.32684e+06	1.12528e+07	3.16096e+07	3.70968e+07	4.08944e+07	6.39062e+07	3.15116e+07	6.92896e+07
3.00_355.1031	473916	85577.2	206643	1.35567e+06	5.09715e+07	3.30298e+06	307532	213778	577762	391761	698802	410884	511371	81930	271475	1.38562e+06	9.89192e+06	1.77587e+06	478789	556204	525284	437645	454096	403786	448076	255288	250830	1.00968e+06	6.33092e+06	2.17741e+06	458020	240689	510790	449639	388567	238805
3.02_389.1235	2.26405e+07	2.8004e+07	2.5531e+07	9.07896e+06	1.22206e+07	6.5799e+06	1.4426e+07	9.022e+06	1.99436e+07	2.39294e+07	2.35728e+07	2.26145e+07	2.19266e+07	2.65256e+07	2.63642e+07	1.17011e+07	8.88406e+06	8.56126e+06	2.31553e+06	1.09138e+07	2.44327e+07	2.29453e+07	1.89284e+07	2.00537e+07	2.2398e+07	1.99588e+07	2.38128e+07	7.21102e+06	1.21329e+07	8.47417e+06	1.55098e+07	1.99048e+07	2.81187e+07	2.41556e+07	2.0087e+07	2.05918e+07
3.05_641.1362	6295.31	3746.76	1.67661e+06	5.7631e+07	64200000	1.24653e+06	271075	76916	46130.5	4129.39	13204.2	4503.15	10101.6	3389.66	1.40148e+06	83400000	5.16432e+07	1.26955e+06	67222.9	1805.65	112284	6351.43	0	0	2426.9	15646.1	317013	5.49564e+07	5.18033e+07	2.21938e+06	132036	41220.1	55226.5	3252.63	1813.81	1827
3.06_627.1554	49344.9	25920.8	425454	2.45917e+07	3.90527e+07	1.19039e+06	509966	185817	32450.1	75629.3	89803.6	90939.3	25836.6	90728.9	524264	3.43285e+07	2.56457e+07	1.06755e+06	90594.4	40143.2	118969	85658	143900	93315.2	65579.6	107728	128396	2.05111e+07	3.31871e+07	1.9168e+06	389953	119076	133967	81490.9	69129.7	74333.9
3.09_449.1073	1.67877e+07	2.18519e+07	1.16435e+07	5.04934e+06	1.54719e+06	3.26225e+06	2.62956e+07	3.94656e+07	1.13904e+07	9.08302e+06	2.86018e+07	3.39621e+07	2.80524e+07	3.0599e+07	2.00946e+07	6.61462e+06	2.00994e+06	375398	2.40369e+06	5.21821e+06	1.43237e+07	7.22397e+06	2.38388e+07	2.99282e+07	2.51401e+07	2.54981e+07	2.2619e+07	5.03148e+06	1.00533e+06	1.21984e+07	7.76583e+06	1.69036e+07	9.17592e+06	8.19876e+06	2.19718e+07	3.49638e+07
3.21_291.0865	1.23835e+07	1.08401e+07	7.79729e+06	1.3991e+06	2.39856e+06	11471522	2.79704e+07	1.90183e+07	1.52864e+07	1.46141e+07	1.52338e+07	1.46665e+07	1.88023e+07	1.94493e+07	1.01713e+07	1.66045e+06	958189	1.5685e+07	3.1062e+07	1.7584e+07	1.46702e+07	1.17822e+07	1.23059e+07	1.87717e+07	9.7632e+06	1.75195e+07	1.71664e+07	886487	909812	1.72231e+07	2.95673e+07	1.20431e+07	1.61581e+07	1.45596e+07	1.65771e+07	1.96488e+07
3.26_345.1332	1.09501e+07	2.08739e+06	6.79045e+06	481182	269353	818552	1.41626e+06	1.41264e+06	4.88189e+06	8.20078e+06	1.06994e+07	1.02754e+07	9.45633e+06	9.2589e+06	9.12449e+06	1.17482e+06	484935	551819	1.21368e+06	622979	5.90403e+06	7.83744e+06	8.92573e+06	1.1686e+07	9.86484e+06	8.28121e+06	8.46253e+06	602958	422536	414625	1.22633e+06	4.0152e+06	6.5708e+06	4.45933e+06	7.8132e+06	9.9898e+06
3.31_442.1711	2.81511e+07	2.09052e+07	1.5731e+07	1.49283e+07	3.81513e+07	3.26803e+07	4.08958e+07	2.39585e+07	6.17559e+06	1.73231e+07	2.96357e+07	2.65323e+07	2.60243e+07	1.6852e+07	6.14369e+06	1.62878e+07	3.65989e+07	3.89615e+07	3.2722e+07	2.92169e+07	1.58789e+07	2.08846e+07	2.81396e+07	2.54927e+07	2.87369e+07	3.46445e+07	6.09959e+06	1.84006e+07	4.57442e+07	3.12237e+07	3.42926e+07	3.94948e+07	2.4954e+07	3.85084e+07	2.50911e+07	2.40809e+07
3.31_526.1917	2.42386e+06	6.18334e+06	50400000	3.27228e+07	1.46852e+07	1.96937e+07	1.93607e+07	1.33918e+07	6.83579e+06	2.60616e+06	2.15454e+06	2.46673e+06	1.93818e+06	1.26146e+07	84200000	40400000	7.1624e+06	1.51891e+07	1.8089e+07	1.67293e+07	1.48015e+07	4.97855e+06	2.58683e+06	961886	2.95274e+06	1.35101e+07	66100000	2.55877e+07	9.0856e+06	40700000	1.67729e+07	1.94174e+07	4.99058e+06	6.42382e+06	1.83528e+06	2.25304e+06
3.32_447.1264	2.03719e+07	1.24051e+07	4.4171e+06	5.46856e+06	2.19239e+07	1.14865e+07	2.70075e+07	1.90763e+07	1.71976e+07	2.22543e+07	1.79585e+07	2.07839e+07	1.67338e+07	9.99879e+06	1.13472e+07	3.25673e+06	1.70198e+07	1.39132e+07	2.49259e+07	2.34559e+07	9.83514e+06	1.04439e+07	1.6484e+07	1.57752e+07	1.86947e+07	1.29183e+07	5.94812e+06	2.07295e+06	1.6428e+07	16130360	1.4388e+07	2.58105e+07	1.70102e+07	1.68833e+07	1.34582e+07	1.60456e+07
3.35_579.1503	4.57482e+06	1.21213e+07	1.08196e+07	2.14832e+06	1.03097e+07	2.26651e+07	2.06407e+07	1.86207e+07	1.04288e+07	8.37069e+06	7.75244e+06	6.71054e+06	5.78359e+06	6.20733e+06	3.46467e+06	3.19267e+06	7.19149e+06	2.08127e+07	1.95427e+07	2.05265e+07	1.04141e+07	6.28516e+06	7.04509e+06	4.75606e+06	6.18685e+06	6.07943e+06	3.51309e+06	725760	5.04822e+06	1.96348e+07	2.06709e+07	1.33827e+07	9.50989e+06	7.99742e+06	3.62124e+06	5.88316e+06
3.38_447.1272	2.14589e+07	1.16162e+07	5.02073e+06	1.22725e+07	4.83671e+07	2.14902e+07	2.88898e+07	1.27575e+07	2.911e+07	2.81716e+07	1.90108e+07	8.12146e+06	1.86719e+07	9.18039e+06	2.0864e+07	2.24069e+06	9.2621e+06	3.64234e+07	5.79696e+07	1.79434e+07	9.11853e+06	1.58836e+07	1.64515e+07	6.74519e+06	2.05748e+07	8.9658e+06	4.94306e+06	2.07295e+06	1.76595e+07	4.16578e+07	8.31845e+06	19581944	8.26202e+06	1.79267e+07	1.84108e+07	1.31823e+07
3.39_470.2030	1.11762e+06	795069	1.68609e+06	1.94237e+06	1.43092e+07	8.29045e+06	2.77825e+07	2.67786e+07	5.48183e+06	3.00094e+06	6.04513e+06	3.66132e+06	2.00016e+06	1.80037e+06	5.42403e+06	3.86835e+06	1.49127e+07	2.41841e+07	7.27749e+07	5.63769e+06	1.89053e+06	2.09229e+06	2.51213e+06	2.84792e+06	4.2474e+06	8.30668e+06	0	685909	1.31107e+07	9.55581e+06	7.20501e+06	6.81529e+06	0	3.68327e+06	2.48493e+06	5.22588e+06
3.46_611.1623	3.73616e+06	5.08845e+06	3.49269e+06	2.20087e+07	1.91776e+07	2.75754e+06	3.50939e+06	5.33944e+06	4.15884e+06	3.65553e+06	4.05059e+06	3.80234e+06	3.65463e+06	6.26705e+06	4.43184e+06	2.7814e+07	1.4323e+07	2.27045e+06	2.15292e+06	3.47648e+06	4.12722e+06	4.42534e+06	3.93433e+06	4.1568e+06	3.5273e+06	1.8978e+06	2.80041e+06	1.982e+07	1.51339e+07	5.32344e+06	3.8527e+06	2.06688e+06	4.53327e+06	3.62849e+06	3.55497e+06	3.89355e+06
3.48_389.1235	3.69129e+06	4.80551e+06	2.31245e+06	1.63794e+07	3.85332e+06	7.34722e+06	3.19571e+06	5.5442e+06	4.50733e+06	4.91467e+06	4.23492e+06	4.54419e+06	4.67963e+06	5.79032e+06	7.77366e+06	29657178	4.86746e+06	3.20381e+07	8.46322e+06	7.39211e+06	4.74286e+06	4.58607e+06	5.49992e+06	5.09949e+06	6.06871e+06	2.43551e+06	3.07883e+06	1.31755e+07	7.21085e+06	1.55832e+07	9.00795e+06	7.10119e+06	5.47685e+06	6.93564e+06	4.99967e+06	5.19641e+06
3.49_213.0910	106000000	67800000	77800000	118000000	261000000	337000000	225000000	143000000	114000000	106000000	95600000	104000000	95300000	86700000	89400000	132000000	240000000	244000000	204000000	136000000	107000000	82000000	107000000	107000000	121000000	163000000	106000000	97300000	267000000	274000000	178000000	190000000	111000000	137000000	89400000	90700000
3.49_447.1265	1.11892e+07	1.08298e+07	2.98487e+07	1.56811e+07	5.34911e+07	1.68057e+07	5.12101e+07	3.9566e+07	2.94355e+07	5.06586e+07	57109383	5.56074e+07	4.84842e+07	48083468	4.96735e+07	3.17613e+07	3.22927e+07	3.90937e+07	3.34932e+07	3.01748e+07	5.37675e+07	4.84444e+07	5.2977e+07	5.1255e+07	5.22e+07	6.23589e+07	3.28147e+07	6.26881e+07	3.46352e+07	3.80755e+07	2.90382e+07	2.71435e+07	5.85862e+07	6.07227e+07	2.57313e+07	4.74907e+07
3.50_119.0493	7.30829e+06	6.53396e+06	1.03116e+07	1.57127e+07	2.64032e+07	3.39854e+07	2.25883e+07	1.78281e+07	1.41344e+07	1.31039e+07	1.27667e+07	1.26299e+07	1.23099e+07	1.14259e+07	1.14198e+07	1.65307e+07	2.30196e+07	2.93704e+07	2.45671e+07	1.67008e+07	1.37559e+07	6.37596e+06	7.50093e+06	9.64459e+06	1.58425e+07	2.02418e+07	1.27324e+07	1.22849e+07	2.68165e+07	2.71708e+07	2.21181e+07	1.6399e+07	1.38205e+07	1.78671e+07	6.0441e+06	1.17128e+07
3.50_442.1713	110000000	82600000	79200000	139000000	211000000	223000000	194000000	150000000	117000000	108000000	98900000	105000000	101000000	91100000	92600000	150000000	200000000	181000000	186000000	140000000	113000000	94500000	104000000	106000000	113000000	121000000	98900000	128000000	193000000	206000000	162000000	152000000	107000000	118000000	94000000	97400000
3.50_447.1267	5.2089e+07	1.08298e+07	4.06121e+07	6.69185e+07	8.84722e+07	9.76761e+07	9.69368e+07	4.99593e+07	5.86137e+07	2.35683e+07	1.08894e+07	3.15235e+07	1.96562e+07	4.20105e+07	4.55669e+07	6.71951e+07	5.04465e+07	5.76427e+07	6.02224e+07	8.18829e+07	2.68094e+07	1.44279e+07	1.33155e+07	1.4812e+07	2.12323e+07	2.27113e+07	2.40535e+07	2.3048e+07	5.10037e+07	5.82011e+07	8.84571e+07	7.14e+07	2.89353e+07	1.99067e+07	1.78225e+07	2.14737e+07
3.50_470.2025	5.69762e+07	3.93953e+07	3.65523e+07	4.83459e+07	1.12158e+08	4.27824e+07	7.24504e+07	9.73573e+07	7.97545e+07	6.42143e+07	7.2676e+07	7.20208e+07	2.35373e+07	4.93399e+07	4.7879e+07	7.31556e+07	8.02403e+07	3.13395e+07	5.12735e+07	9.57343e+07	7.34218e+07	4.76821e+07	6.01172e+07	5.35352e+07	5.87347e+07	6.79148e+07	4.89647e+07	2.31917e+07	5.27147e+07	6.24122e+07	1.21561e+08	8.88999e+07	7.67189e+07	6.39629e+07	4.16085e+07	5.04515e+07
3.51_470.2031	5.45266e+07	5.03958e+07	3.80508e+07	5.97162e+07	4.43336e+07	8.02055e+07	7.13074e+07	2.2167e+07	2.28894e+07	6.44668e+07	7.52363e+07	5.97508e+07	2.35373e+07	5.62579e+07	5.63214e+07	5.79563e+07	8.62697e+07	1.24294e+08	9.40958e+07	3.48274e+07	2.85227e+07	5.4955e+07	5.76747e+07	5.69152e+07	4.39745e+07	8.00472e+07	4.77462e+07	2.0091e+07	7.53508e+07	7.6362e+07	1.59776e+07	1.01069e+07	5.70505e+07	5.83058e+07	5.06478e+07	5.00614e+07
3.54_303.0505	3.12959e+06	3.95655e+06	4.18288e+06	89200000	58300000	7.3896e+06	2.49026e+06	9.57363e+06	6.96632e+06	6.37772e+06	7.04918e+06	3.58604e+06	5.16109e+06	4.46808e+06	4.38311e+06	66700000	103000000	6.01665e+06	6.06816e+06	6.24481e+06	6.54801e+06	6.13611e+06	5.58093e+06	5.5865e+06	4.07388e+06	2.29793e+06	3.44121e+06	50600000	47100000	1.03228e+07	1.06257e+06	6.03444e+06	4.52232e+06	5.45231e+06	4.36125e+06	2.42589e+06
3.54_465.1023	7.97165e+06	5.34287e+06	5.77796e+06	53800000	75800000	1.08924e+07	7.42021e+06	1.60371e+07	9.60636e+06	1.0131e+07	9.90191e+06	8.18722e+06	7.18763e+06	6.06693e+06	6.2087e+06	60400000	105000000	8.85704e+06	9.46956e+06	9.21984e+06	9.82212e+06	8.92716e+06	7.93992e+06	7.90371e+06	6.61408e+06	5.21358e+06	4.96073e+06	48900000	52500000	1.56863e+07	1.21713e+07	8.5726e+06	9.61779e+06	4.35822e+06	6.67123e+06	8.09262e+06
3.55_283.0813	1.53544e+07	3.02273e+07	2.8441e+07	3.05234e+06	2.44175e+06	3.51282e+06	2.79412e+06	4.08298e+06	9.2824e+06	1.50503e+07	1.49712e+07	1.47602e+07	1.91508e+07	3.38483e+07	2.12233e+07	4.99857e+06	2.2288e+06	4.09098e+06	2.28853e+06	2.89308e+06	1.25032e+07	1.64589e+07	1.40956e+07	1.88465e+07	2.05731e+07	1.60627e+07	2.30316e+07	3.92028e+06	2.88492e+06	3.63284e+06	3.59223e+06	7.32838e+06	1.3499e+07	1.58837e+07	2.82895e+07	1.98627e+07
3.55_449.1071	3.6342e+06	3.21595e+06	2.51558e+06	2.6484e+06	3.43602e+06	6.60272e+06	7.0554e+06	6.93506e+06	5.40287e+06	3.52185e+06	4.86063e+06	4.62927e+06	3.66978e+06	4.67602e+06	3.69181e+06	2.99946e+06	1.24924e+06	5.16155e+06	5.83367e+06	6.00823e+06	5.35197e+06	3.43934e+06	4.03793e+06	4.66168e+06	3.81974e+06	3.56739e+06	3.52433e+06	3.20336e+06	3.85941e+06	4.81357e+06	5.86454e+06	4.72808e+06	4.03341e+06	2.93788e+06	3.1956e+06	4.2919e+06
3.55_463.0906	2.26818e+06	1.39622e+06	2.11536e+06	1.80742e+07	3.65136e+07	1.43626e+07	9.82929e+06	8.19802e+06	6.32773e+06	3.04276e+06	3.65796e+06	2.76766e+06	2.41622e+06	2.65963e+06	2.98565e+06	2.33031e+07	2.41008e+07	1.30894e+07	8.95887e+06	7.86665e+06	4.52766e+06	2.98568e+06	2.69958e+06	2.71863e+06	2.29192e+06	2.20303e+06	3.66683e+06	1.77923e+07	3.14031e+07	1.64195e+07	9.2033e+06	3.57487e+06	3.49103e+06	2.14374e+06	1.91243e+06	2.44291e+06
3.55_479.0815	423809	478631	2.23735e+06	110000000	72000000	1.81159e+06	1.49949e+06	1.15016e+06	852815	721358	625876	500501	360468	416156	2.17237e+06	142000000	78100000	1.76514e+06	605096	333494	774068	637238	418224	432263	198409	77584.1	678943	106000000	65000000	4.25413e+06	981216	640619	757333	318270	157337	300993
3.57_163.0389	137000000	2.3807e+07	28800000	2.43599e+07	2.00434e+07	45500000	68700000	58000000	2.04597e+07	2.07272e+07	2.22459e+07	45900000	2.61217e+07	33500000	63400000	4.0922e+07	2.97792e+07	45800000	70600000	41000000	2.1445e+07	2.41347e+07	1.99188e+07	42500000	31000000	35300000	46700000	1.51718e+07	2.73842e+07	7.40162e+06	32100000	76000000	1.75356e+07	82200000	1.92718e+07	1.8368e+07
3.57_303.0507	3.12959e+06	2.95893e+06	2.9082e+06	16800000	3.64207e+07	6.03266e+06	7.58e+06	7.35945e+06	2.90654e+06	4.48801e+06	4.97948e+06	2.02045e+06	3.76695e+06	2.92792e+06	3.47975e+06	3.53111e+07	56800000	4.47242e+06	4.50852e+06	4.6867e+06	2.94274e+06	3.88891e+06	4.04323e+06	3.60974e+06	3.41271e+06	2.29793e+06	2.41397e+06	2.24749e+07	2.25434e+07	8.14274e+06	6.61921e+06	3.38033e+06	2.20533e+06	4.44219e+06	2.85571e+06	2.42589e+06
3.60_181.0497	4.30054e+07	5.92654e+07	4.8576e+07	7.3789e+06	5.85254e+06	1.33823e+07	2.34666e+07	2.5883e+07	4.12248e+07	4.73673e+07	4.50634e+07	4.55252e+07	5.07579e+07	5.81908e+07	4.37562e+07	1.12345e+07	2.18463e+06	1.18703e+07	4.08064e+07	2.39068e+07	5.27177e+07	5.09199e+07	4.28637e+07	4.96181e+07	4.5207e+07	4.54628e+07	4.75924e+07	6.74261e+06	5.73497e+06	2.16387e+07	4.39497e+07	4.47776e+07	5.63905e+07	5.38373e+07	4.5641e+07	4.86638e+07
3.60_325.0922	180000000	215000000	188000000	2.44637e+07	124000000	138000000	170000000	149000000	180000000	190000000	183000000	188000000	199000000	217000000	185000000	6.88877e+07	77200000	96200000	168000000	145000000	203000000	198000000	182000000	198000000	187000000	211000000	213000000	2.44739e+07	116000000	61300000	183000000	212000000	215000000	223000000	182000000	193000000
3.60_441.1758	153000000	241000000	187000000	1.13133e+07	1.83889e+07	30100000	112000000	103000000	153000000	176000000	148000000	164000000	185000000	216000000	161000000	4.03797e+07	1.95816e+07	2.92615e+07	112000000	96500000	198000000	192000000	154000000	173000000	163000000	165000000	172000000	1.73087e+07	7.57742e+06	84700000	123000000	157000000	222000000	195000000	172000000	170000000
3.61_163.0389	135000000	35000000	56900000	2.34458e+07	4.33075e+07	42900000	65600000	55200000	47900000	34800000	86000000	40900000	104000000	68300000	57600000	3.77461e+07	2.41629e+07	41000000	67200000	73900000	31400000	65100000	80600000	36600000	66800000	30100000	94300000	1.47987e+07	2.73842e+07	76700000	120000000	69200000	22100000	76600000	39300000	42500000
3.61_163.0390	135000000	131000000	130000000	2.43599e+07	8.01699e+07	132000000	148000000	123000000	131000000	136000000	140000000	133000000	140000000	145000000	136000000	6.92669e+07	2.63644e+07	126000000	141000000	51100000	140000000	140000000	145000000	150000000	143000000	156000000	149000000	1.51718e+07	8.18561e+07	51100000	144000000	166000000	136000000	146000000	127000000	143000000
3.61_325.0917	84800000	113000000	180000000	3.0119e+07	83900000	60300000	61800000	59000000	160000000	183000000	166000000	183000000	189000000	174000000	91400000	3.84796e+07	71300000	138000000	68800000	31500000	115000000	186000000	93200000	190000000	186000000	181000000	109000000	2.22287e+07	97100000	84800000	93800000	74700000	202000000	200000000	174000000	187000000
3.61_423.1656	13395249	3.13681e+07	2.10021e+07	1.52896e+06	675746	507325	5.01476e+06	5.72039e+06	1.51255e+07	2.5126e+07	2.06217e+07	2.26416e+07	2.63866e+07	3.40306e+07	20504974	1.67285e+06	94023.1	643678	4.13764e+06	4.57706e+06	3.02295e+07	2.92072e+07	1.40241e+07	1.75657e+07	1.98445e+07	2.0244e+07	2.371e+07	1.43927e+06	294187	982989	6.52355e+06	1.34596e+07	3.4484e+07	2.07238e+07	2.45387e+07	2.44699e+07
3.61_441.1750	158000000	68600000	184000000	1.12506e+07	1.83889e+07	4.66617e+07	72500000	62500000	115000000	125000000	151000000	172000000	181000000	210000000	137000000	2.44056e+07	1.95659e+07	4.53709e+07	67300000	22500000	101000000	150000000	161000000	135000000	139000000	167000000	173000000	1.71997e+07	7.57742e+06	34900000	50600000	94200000	62500000	197000000	173000000	121000000
3.61_551.1035	53175.9	53509.9	250279	2.32581e+07	1.91336e+07	986482	495880	679057	198979	63618	233574	151410	42418.6	123409	68404.7	2.74671e+07	2.4987e+07	435774	26503	6069.64	119548	58219.7	24092.3	49208	47733.4	8985.73	76111.8	2.12022e+07	1.51284e+07	1.67511e+06	113433	25993.5	18284.4	44845.8	21062.4	16364.5
3.61_881.3463	3.78249e+07	38700000	36800000	4.70373e+06	3.97176e+06	1.93928e+07	3.14542e+07	2.71765e+07	37300000	39700000	3.61188e+07	3.86533e+07	46400000	45200000	41500000	8.21401e+06	1.8758e+06	2.0023e+07	37600000	2.96825e+07	43600000	40800000	40400000	42400000	42200000	45200000	45800000	3.7522e+06	3.87495e+06	2.00901e+07	40900000	41900000	43200000	40000000	37900000	39300000
3.64_435.0930	2.5152e+06	520679	1.12164e+06	2.90348e+07	2.90425e+07	7.56886e+06	7.09251e+06	5.81527e+06	2.81362e+06	3.44066e+06	3.12267e+06	2.69148e+06	2.17925e+06	1.33839e+06	1.33458e+06	2.79989e+07	2.48802e+07	7.16617e+06	6.12553e+06	4.20862e+06	3.05939e+06	2.89229e+06	2.66293e+06	2.50814e+06	1.88833e+06	1.40428e+06	1.09862e+06	2.41178e+07	2.40106e+07	1.13428e+07	6.53689e+06	3.52719e+06	3.28918e+06	3.24985e+06	990827	2.77723e+06
3.64_463.0910	101190	112269	222639	1.99417e+07	1.64465e+07	423059	1.38442e+06	251657	423671	169606	120878	125004	301680	135502	204708	3.03709e+07	1.67927e+07	123467	509676	1.09612e+06	280413	104394	200626	100624	196698	183542	439907	1.82823e+07	1.14726e+07	2.13255e+06	817109	541902	171371	150976	96513.7	187065
3.65_470.2035	1.18194e+07	1.00259e+07	2.96663e+06	1.25478e+07	1.96066e+07	2.68381e+07	1.86625e+07	2.94277e+07	1.97364e+07	702220	1.3473e+07	7.40553e+06	5.57217e+06	4.94878e+06	1.04588e+07	9.62371e+06	4.11031e+06	1.19187e+07	2.22853e+07	3.32194e+06	2.00467e+07	1.04812e+07	4.611e+06	6.90847e+06	1.44937e+07	1.61517e+07	5.65685e+06	4.78758e+06	6.20029e+06	5.23754e+06	2.40502e+07	2.73546e+07	2.14893e+07	1.37003e+07	8.80536e+06	4.70971e+06
3.66_447.1274	4.4502e+06	1.12758e+06	1.56683e+06	5.63885e+06	1.45064e+06	1.79193e+07	1.65793e+07	1.17386e+07	3.47638e+06	5.83335e+06	3.66441e+06	4.59143e+06	7.75677e+06	3.61138e+06	1.48672e+06	4.14216e+06	1.81975e+07	1.22687e+06	1.36421e+06	7.83117e+06	1.52433e+06	3.94155e+06	4.69902e+06	2.53413e+06	2.60824e+06	6.06534e+06	1.64377e+06	5.81797e+06	2.26924e+07	9.70724e+06	1.21531e+07	1.71108e+07	5.78397e+06	5.35333e+06	4.10819e+06	2.34834e+06
3.69_580.2017	5.24792e+06	2.09776e+06	7.73811e+06	1.88791e+07	2.49182e+06	2.55817e+07	1.36061e+07	7.65053e+06	5.66508e+06	5.31447e+06	768131	5.05233e+06	2.06376e+06	6.86851e+06	9.90062e+06	1.91084e+07	6.56739e+06	2.46135e+07	1.38442e+07	1.11612e+07	5.27194e+06	4.38702e+06	4.47453e+06	4.96123e+06	6.78713e+06	6.5465e+06	9.18898e+06	1.69928e+07	8.8828e+06	2.68181e+07	7.97221e+06	8.44012e+06	3.19503e+06	6.56024e+06	5.22462e+06	5.34881e+06
3.76_165.0546	1.67721e+07	3.02934e+07	1.50412e+07	4.34658e+06	5.7697e+06	7.81905e+06	1.268e+07	1.88121e+07	2.28748e+07	1.58893e+07	2.23856e+07	2.33531e+07	1.6913e+07	2.58471e+07	8.7796e+06	6.71093e+06	5.95454e+06	6.44049e+06	1.45243e+07	1.73052e+07	1.81279e+07	1.58996e+07	2.60249e+07	1.60129e+07	2.61304e+07	8.86317e+06	2.6092e+07	3.72712e+06	6.6977e+06	1.24832e+07	8.26023e+06	1.55461e+07	1.89861e+07	1.88135e+07	2.08235e+07	1.32093e+07
3.76_263.1280	9.51212e+06	1.27917e+07	1.09018e+07	1.82179e+06	2.25945e+06	3.80577e+06	6.36417e+06	4.85137e+06	9.4917e+06	2.25445e+06	9.54625e+06	1.04074e+07	3.2764e+06	1.03654e+07	1.09144e+07	2.06646e+06	2.44433e+06	3.53772e+06	7.01471e+06	7.59962e+06	2.24032e+06	2.25939e+06	1.02781e+07	1.23626e+07	1.05409e+07	1.15563e+07	6.83531e+06	1.46805e+06	1.95195e+06	3.51577e+06	7.73837e+06	1.19269e+07	4.77804e+06	4.57954e+06	1.08314e+07	1.15306e+07
3.76_309.0971	78500000	102000000	88400000	4.02355e+07	153000000	3.8946e+07	53800000	5.40067e+07	77800000	105000000	81300000	83900000	109000000	102000000	82400000	4.77327e+07	139000000	2.07331e+07	55800000	61500000	113000000	110000000	85600000	98800000	92900000	95300000	93600000	2.21565e+07	185000000	4.24817e+07	61200000	97900000	121000000	116000000	86400000	92500000
3.77_147.0441	67200000	86300000	76700000	2.44169e+07	140000000	3.66788e+07	4.84736e+07	4.96817e+07	66600000	84300000	71700000	71200000	86400000	89400000	72600000	4.40782e+07	90600000	2.4392e+07	4.80569e+07	52700000	86500000	86500000	75400000	86600000	80100000	84400000	80200000	1.67799e+07	127000000	4.09754e+07	50800000	84200000	86600000	88900000	76800000	76800000
3.77_425.1811	3.454e+07	47700000	42100000	6.81234e+06	8.14048e+06	1.36501e+07	2.04892e+07	8.896e+06	3.54561e+07	45000000	3.57401e+07	4.00758e+07	48000000	49100000	3.99364e+07	11218338	6.94795e+06	1.27929e+07	2.45682e+07	2.73285e+07	4.98414e+07	47800000	3.93708e+07	44700000	4.17797e+07	43500000	46400000	5.52012e+06	8.75283e+06	1.4058e+07	2.75652e+07	43100000	57100000	48500000	4.08773e+07	41600000
3.78_245.0811	7.69304e+06	6.37059e+06	3.78001e+06	1.30549e+07	7.25772e+06	2.55569e+07	1.86606e+07	4.36537e+06	7.10921e+06	6.26844e+06	7.61209e+06	7.84166e+06	5.63002e+06	6.62696e+06	6.87364e+06	1.36579e+07	1.05805e+07	1.31492e+07	1.87368e+07	1.14703e+07	6.46829e+06	5.61851e+06	6.99518e+06	2.70119e+06	7.98919e+06	1.40196e+07	6.97198e+06	9.74518e+06	13983745	2.34643e+07	1.36773e+07	1.49788e+07	6.89306e+06	1.02035e+07	3.64595e+06	6.3106e+06
3.81_177.0546	2.42738e+07	3.56184e+07	2.95157e+07	9.99563e+06	1.2139e+07	9.61486e+06	5.83454e+06	4.02157e+06	1.2511e+07	2.674e+07	2.94911e+07	1.88167e+07	2.96092e+07	2.65003e+07	3.17751e+07	1.3273e+07	1.25998e+07	4.16217e+06	9.48527e+06	3.2668e+06	1.58302e+07	7.28503e+06	2.87415e+07	2.35144e+07	3.20994e+07	2.49e+07	2.66965e+07	8.19577e+06	1.41207e+07	1.074e+07	1.05649e+07	1.4699e+07	2.15796e+07	2.694e+07	2.24363e+07	2.44192e+07
3.82_273.0760	1.05789e+07	6.28284e+06	8.15538e+06	2.04237e+06	3.75287e+06	41900000	40300000	36300000	2.68383e+07	1.5125e+07	1.27433e+07	1.29651e+07	1.00012e+07	1.32289e+07	9.42413e+06	3.02433e+06	4.57197e+06	34600000	41800000	40400000	2.45634e+07	1.26439e+07	1.26473e+07	1.13565e+07	1.21579e+07	8.64168e+06	1.02503e+07	1.56238e+06	3.71042e+06	42900000	37000000	1.95243e+07	1.78192e+07	1.46725e+07	1.23989e+07	1.11322e+07
3.85_147.0443	31600000	56300000	3.60112e+06	8.151e+06	2.77855e+07	8.26128e+06	1.72293e+07	2.50209e+07	2.65926e+07	1.22636e+07	2.52002e+07	3.47332e+07	1.78171e+07	2.93372e+07	3.78638e+07	2.36193e+07	3.09297e+07	4.66899e+06	2.83575e+06	2.0256e+06	6.26655e+06	45300000	8.34414e+06	28700000	48200000	1.29322e+07	1.62053e+07	1.08811e+07	2.53909e+07	9.78005e+06	1.31518e+07	5.02324e+06	5.43049e+06	2.02997e+07	9.77717e+06	1.13101e+07
3.88_309.0968	0	1.178e+07	67300000	0	59800000	4.86193e+06	6.89013e+06	6.1089e+06	3.32624e+07	7.70193e+06	7.48212e+06	0	0	9.83474e+06	6.27567e+06	1.69018e+07	4.55257e+07	1.67614e+06	4.9188e+06	2.68813e+06	1.4667e+07	0	0	0	8.98049e+06	1.06431e+07	68500000	8.16017e+06	5.14847e+07	2.15513e+07	1.9619e+07	6.97543e+06	1.02583e+07	1.31267e+07	0	5.33716e+06
3.88_389.1235	1.89691e+07	1.93891e+07	2.80093e+07	3.83496e+07	1.88333e+07	4.23377e+07	3.33745e+07	2.15254e+07	1.93942e+07	1.80188e+07	1.69546e+07	1.77012e+07	1.74855e+07	2.27309e+07	3.29383e+07	4.46974e+07	1.92533e+07	4.54349e+07	2.64687e+07	2.96023e+07	2.04628e+07	1.83924e+07	2.34098e+07	2.13941e+07	2.36024e+07	2.48453e+07	3.42131e+07	31981614	2.68163e+07	4.92589e+07	3.18485e+07	1.5475e+07	2.27108e+07	2.40748e+07	1.8553e+07	2.06194e+07
3.88_580.2033	52800000	4.86362e+07	69300000	101000000	4.61209e+07	142000000	94800000	62600000	56700000	57000000	4.82157e+07	4.88679e+07	4.51124e+07	61400000	77000000	102000000	53300000	152000000	101000000	83800000	55700000	5.08208e+07	58600000	55600000	60500000	61000000	74800000	95500000	61600000	156000000	90700000	67800000	59700000	64400000	51300000	5.44914e+07
3.88_608.2341	2.11827e+07	1.03254e+07	1.35921e+07	2.00728e+07	15911702	4.29347e+07	3.34478e+07	2.75856e+07	2.07617e+07	2.03789e+07	1.83753e+07	1.3467e+07	1.28821e+07	2.21987e+07	2.60525e+07	2.45868e+07	1.527e+07	4.60333e+07	3.29004e+07	3.4002e+07	2.22556e+07	1.91469e+07	2.04152e+07	2.0375e+07	2.28975e+07	2.40109e+07	1.24539e+07	1.63068e+07	1.63538e+07	5.07111e+07	2.59716e+07	2.61091e+07	2.24767e+07	1.62407e+07	1.74676e+07	2.2158e+07
3.89_585.1595	3.13557e+07	2.04685e+07	4.14692e+07	3.23796e+07	2.67144e+07	6.13591e+07	4.60402e+07	3.80117e+07	3.91691e+07	3.39119e+07	3.19887e+07	3.11131e+07	1.74006e+07	3.36371e+07	3.13625e+07	2.49485e+07	3.03345e+07	6.54858e+07	5.3599e+07	4.40409e+07	3.41211e+07	1.7086e+07	3.75016e+07	8.85153e+06	3.42981e+07	3.05408e+07	3.81811e+07	4.09513e+07	3.28678e+07	7.43243e+07	4.2921e+07	3.86531e+07	2.16812e+07	1.60553e+07	3.14101e+07	3.24206e+07
3.90_781.2714	0	2658.9	0	3.77208e+06	1.67933e+07	2680.8	1403.41	0	0	3154.87	3327.62	3696.19	0	2433.75	0	9.78751e+06	7.96785e+06	23315.2	0	0	3973.29	0	4590.76	2531.66	0	6008.32	2415.18	3.18754e+06	4.41631e+06	3412.77	4819.99	3429.01	0	0	2517.43	0
3.94_117.0701	1.58712e+07	1.00842e+07	6.72995e+06	1.2259e+06	345500	221217	5.31426e+06	8.44021e+06	9.70535e+06	1.23427e+07	1.54992e+07	4.76402e+06	1.13874e+07	2.51953e+06	1.31206e+07	1.84288e+06	107632	411660	5.30674e+06	8.99394e+06	1.04075e+07	1.05476e+07	3.92514e+06	1.27696e+07	1.03998e+07	7.55065e+06	9.50693e+06	1.38229e+06	265882	438779	5.61388e+06	7.9514e+06	7.4651e+06	7.07996e+06	7.92589e+06	5.1085e+06
4.00_546.1979	224806	121020	923589	1.37996e+07	1.90716e+07	1.6907e+06	716696	138257	114967	249561	133050	184766	222526	146118	793420	1.77021e+07	1.65203e+07	355801	333660	106872	278972	70252	87941.5	44404.3	561739	510736	775442	1.23778e+07	1.92943e+07	371008	209736	627225	231496	1.04443e+06	44073.6	130810
4.02_1074.3603	0	0	0	2.10092e+06	3.19397e+06	5760.76	2130.06	0	3634.48	0	0	0	0	2776.89	0	2.49905e+06	8.01119e+06	0	0	3245.72	0	0	1418.85	0	2610.45	2841.14	0	1.62887e+06	3.61218e+06	2791.65	0	0	0	0	0	0
4.05_181.0497	1.55972e+07	1.62625e+07	2.29403e+07	3.92345e+06	1.2844e+06	2.19074e+06	1.02566e+07	7.26673e+06	1.05443e+06	8.0147e+06	9.07354e+06	1.6739e+07	7.67466e+06	1.00381e+07	1.55447e+07	5.18804e+06	198811	3.314e+06	1.22669e+07	1.99147e+07	6.38876e+06	9.91949e+06	2.085e+06	7.82116e+06	5.84491e+06	4.93497e+06	1.45459e+07	3.76687e+06	1.29122e+06	2.3739e+06	1.83635e+07	9.77183e+06	1.098e+07	6.44223e+06	1.3331e+07	1.90963e+07
4.07_287.0548	3.59595e+06	7.45662e+06	6.03991e+06	1.82676e+06	2.05487e+06	6.97981e+06	3.72426e+06	3.59691e+06	6.82074e+06	9.03435e+06	3.64753e+06	1.09686e+07	2.2174e+06	7.07447e+06	8.05514e+06	2.63186e+06	1.21814e+06	6.10448e+06	9.10958e+06	6.67522e+06	6.94983e+06	7.82292e+06	8.73288e+06	9.28835e+06	8.53661e+06	8.48816e+06	6.60033e+06	663423	1.11778e+06	8.14611e+06	1.12655e+07	7.58307e+06	7.22955e+06	7.21107e+06	5.84415e+06	2.25093e+06
4.08_303.0506	2.36006e+07	1.35083e+07	1.10727e+07	3.04527e+06	3.94189e+06	2.21594e+07	2.56185e+07	6.73812e+06	2.24272e+07	2.74468e+07	2.46742e+07	1.99785e+07	2.23949e+07	6.57918e+06	1.07824e+07	4.28272e+06	2.79737e+06	2.0903e+07	2.18878e+07	1.91726e+07	2.5425e+07	2.4882e+07	2.0309e+07	2.1393e+07	1.90827e+07	1.28569e+07	8.49379e+06	3.00882e+06	1.70158e+06	2.38159e+07	2.43746e+07	2.14885e+07	2.61307e+07	2.13569e+07	1.37364e+07	2.10414e+07
4.11_309.0968	1.23795e+07	4.25679e+06	736884	820752	1.17987e+07	8.83811e+06	1.57081e+07	2.06389e+06	3.53809e+06	4.43234e+06	1.62204e+06	7.62684e+06	8.74651e+06	8.38933e+06	2.67439e+06	873036	1.28113e+07	1.19328e+07	1.29913e+07	2.68497e+06	1.16621e+06	1.03013e+06	5.23936e+06	6.92928e+06	8.69023e+06	1.10426e+07	2.9459e+06	340131	1.08002e+07	1.3345e+07	1.03014e+07	1.31759e+07	3.29779e+06	1.37564e+07	3.43075e+06	1.11777e+06
4.12_147.0442	4.60815e+06	3.70677e+06	2.24656e+06	1.0622e+06	9.48982e+06	1.32117e+07	8932531	3.95882e+06	9.0718e+06	5.51979e+06	8.28574e+06	4.50298e+06	7.158e+06	3.13981e+06	3.2801e+06	1.48389e+06	5.10859e+06	1.36866e+07	6.60704e+06	1.49044e+06	1.13041e+06	3.61921e+06	6.5383e+06	6.06183e+06	1.52884e+06	1.23743e+07	3.60001e+06	511071	4.05977e+06	6.06936e+06	1.43086e+07	1.46962e+07	3.47079e+06	9.41897e+06	3.39199e+06	7.84549e+06
4.16_131.0494	4.27471e+07	2.5418e+07	2.4392e+07	2.41997e+06	1.43622e+06	4.67463e+06	1.93189e+07	1.53863e+07	3.07452e+07	3.37145e+07	4.17597e+07	2.94464e+07	1.07693e+07	1.32757e+07	8.41983e+06	2.63441e+06	2.13969e+06	1.61895e+07	2.13922e+07	7.39316e+06	2.56201e+07	1.54491e+07	2.24736e+07	2.68337e+07	3.04716e+07	9.0236e+06	1.11038e+07	638426	2.1855e+06	1.26185e+07	1.89856e+07	1.34334e+07	1.46841e+07	3.21537e+07	1.41422e+07	1.1278e+07
4.20_387.1076	43540.2	17073.2	137070	1.83081e+07	4.39842e+07	787891	153355	49463.9	34403.4	32817.7	56687.8	56193.8	12399.7	53615	225921	2.33666e+07	2.92193e+07	73245	44119.3	21839.8	17031.6	16646	36056	18293.7	111528	201175	222852	1.45943e+07	3.60263e+07	159361	32179.7	224436	24350.7	263290	11160.7	37190.9
4.21_405.1190	58253.4	73458.8	595701	1.43933e+07	3.69654e+07	1.36546e+06	369798	79789.6	134543	69864.2	69495.7	114763	73697	97361	474225	1.85975e+07	2.25228e+07	314229	74279.1	59022.4	90610.1	56992.2	57940.3	53406.1	236523	385560	555959	1.82384e+07	3.10797e+07	464238	64256.6	444028	97057.9	352768	34156.6	36772
4.22_213.0912	1.37358e+06	1.18077e+06	2.68189e+06	4.20685e+07	108000000	6.17687e+06	2.0527e+06	466540	619112	1.17217e+06	1.44114e+06	1.70072e+06	1.86593e+06	1.52457e+06	2.51814e+06	51500000	77900000	1.86634e+06	1.69092e+06	487089	777467	1.22647e+06	714224	1.09272e+06	2.3004e+06	4.97526e+06	3.26084e+06	3.32503e+07	85000000	1.77143e+06	1.34385e+06	2.96841e+06	940632	3.46885e+06	867009	845292
4.23_249.0759	1.32755e+06	828337	2.81938e+06	2.52739e+07	5.37984e+07	5.3251e+06	2.16099e+06	862142	763801	1.19228e+06	521811	1.26914e+06	592517	535634	2.68573e+06	3.47984e+07	3.90857e+07	1.70296e+06	1.54765e+06	351804	1.26818e+06	888508	986482	558682	1.93572e+06	2.54824e+06	3.05547e+06	2.4583e+07	4.45858e+07	2.14034e+06	1.22372e+06	2.4958e+06	1.09231e+06	3.27521e+06	462227	1.37508e+06
4.23_546.1978	1.84952e+07	8.94501e+06	2.68401e+07	137000000	33200000	5.08239e+07	2.78759e+07	1.35177e+07	1.40257e+07	5.85373e+06	1.5796e+07	1.98657e+07	1.22978e+07	1.42289e+07	2.2656e+07	90900000	57000000	2.19848e+07	1.86152e+07	1.1565e+07	1.47933e+07	9.44024e+06	1.01249e+07	1.19823e+07	2.61443e+07	2.84262e+07	3.32702e+07	130000000	177000000	2.72293e+07	1.45978e+07	3.06861e+07	1.5064e+07	3.23714e+07	7.83083e+06	1.37395e+07
4.23_546.197	1.84952e+07	8.94501e+06	3.60101e+07	94000000	46300000	4.86335e+07	2.77621e+07	1.35177e+07	1.40257e+07	5.85373e+06	1.5796e+07	1.98657e+07	1.22978e+07	1.42289e+07	1.18607e+07	149000000	174000000	2.19848e+07	1.85865e+07	1.1565e+07	1.47933e+07	9.44024e+06	1.01126e+07	1.19823e+07	2.61104e+07	2.83442e+07	3.32702e+07	138000000	49800000	2.71372e+07	1.45978e+07	3.06861e+07	1.5064e+07	2.68137e+07	7.83083e+06	1.37395e+07
4.23_551.1525	1.77644e+07	9.97068e+06	1.45789e+07	3.53553e+06	1.8103e+07	2.40625e+07	1.34498e+07	1.45271e+07	1.49841e+07	1.64002e+07	1.71102e+07	1.81638e+07	1.23763e+07	1.49344e+07	2.3206e+07	1.81876e+06	1.23595e+07	2.03288e+07	1.81957e+07	1.44915e+07	1.58429e+07	1.20081e+07	1.6503e+07	1.24086e+07	1.94641e+07	2.0029e+07	1.3481e+07	3.45962e+06	2.00092e+07	2.31853e+07	1.74639e+07	2.09509e+07	1.55827e+07	2.41973e+07	1.11728e+07	1.4782e+07
4.23_574.2277	4.80591e+06	893913	6.52805e+06	5.19966e+07	2.06223e+07	2.3241e+07	1.19657e+07	2.97668e+06	3.11133e+06	1.33443e+06	4.25306e+06	4.57976e+06	3.18607e+06	3.38557e+06	6.10113e+06	4.27455e+07	6.34068e+07	1.26459e+07	7.5035e+06	2.07046e+06	3.39662e+06	1.86603e+06	810447	2.29683e+06	6.90217e+06	9.51772e+06	6.69278e+06	3.25079e+07	3.95299e+07	1.45761e+07	5.01734e+06	9.83076e+06	3.18975e+06	1.18606e+07	1.67709e+06	3.78315e+06
4.24_1074.3645	0	0	0	0	8.32879e+07	0	0	0	0	0	0	0	0	0	0	0	6.3859e+07	0	0	0	0	0	0	0	0	0	0	0	6.79076e+07	0	0	0	0	0	0	0
4.24_267.0864	8.19679e+06	5.27822e+06	2.02376e+07	135000000	304000000	2.20448e+07	1.53659e+07	6.23062e+06	6.39956e+06	7.68622e+06	8.2208e+06	9.84704e+06	6.81111e+06	7.6129e+06	1.76933e+07	164000000	231000000	9.9435e+06	9.64829e+06	5.78509e+06	7.91396e+06	4.59424e+06	5.28735e+06	5.32914e+06	1.22114e+07	1.51617e+07	1.66437e+07	114000000	265000000	1.44766e+07	7.84431e+06	1.61363e+07	7.50183e+06	1.93413e+07	4.12471e+06	7.79442e+06
4.24_273.0757	2.23415e+07	2.84709e+07	2.09205e+07	716291	664968	1.45666e+07	1.46272e+07	1.25978e+07	2.13868e+07	2.74269e+07	2.3996e+07	2.21159e+07	2.33066e+07	1.16864e+07	2.28526e+07	2.61025e+06	347057	1.32608e+07	1.63216e+07	1.92461e+07	2.61134e+07	2.33968e+07	1.92973e+07	2.12222e+07	2.27399e+07	1.54342e+07	1.79894e+07	1.71365e+06	490012	1.27178e+07	1.72194e+07	1.04725e+07	3.05039e+07	2.48019e+07	1.71623e+07	2.52065e+07
4.24_275.0914	37200000	55300000	44500000	772130	149468	2.17001e+07	35700000	3.45591e+07	3.65443e+07	41400000	36600000	3.39048e+07	39400000	2.02844e+07	41500000	923455	108338	2.34421e+07	41900000	45800000	40700000	45000000	3.1887e+07	3.23597e+07	3.36301e+07	2.28264e+07	3.41348e+07	1.27203e+06	173119	2.91919e+07	42000000	3.08853e+07	44000000	3.26895e+07	2.56293e+07	3.45034e+07
4.24_373.1291	1.36094e+06	646045	2.9854e+06	2.39345e+07	4.72375e+07	3.90022e+06	2.34193e+06	918271	1.00087e+06	1.03466e+06	696633	1.31084e+06	1.25995e+06	1.29418e+06	2.76618e+06	2.85645e+07	3.24594e+07	1.5325e+06	1.44605e+06	809966	1.19169e+06	496514	766362	782020	1.8599e+06	897364	2.64662e+06	2.05976e+07	3.76168e+07	2.10642e+06	1.16933e+06	2.29898e+06	1.02084e+06	2.82757e+06	359531	529320
4.24_801.2428	707163	602295	1.76873e+06	179604	74022.9	1.75196e+06	1.86461e+06	634835	632548	864761	678182	812286	674224	325350	1.73275e+06	302144	587418	748100	1.35011e+06	812971	844017	480650	470597	432733	1.07528e+06	816217	1.37081e+06	281876	375771	1.56014e+06	1.14202e+06	1.72725e+06	944613	2.06564e+06	314168	819791
4.25_551.1525	1.69349e+07	9.83364e+06	1.39672e+07	3.03747e+07	7.58295e+06	2.16572e+07	1.28863e+07	1.41561e+07	1.4363e+07	1.60979e+07	1.67874e+07	1.7624e+07	1.20983e+07	1.44573e+07	2.22005e+07	1.06283e+07	7.065e+06	1.97912e+07	1.76633e+07	1.41448e+07	1.53159e+07	1.17952e+07	1.6199e+07	1.21599e+07	1.88045e+07	1.91338e+07	1.3481e+07	5.13149e+07	7.01158e+06	2.19237e+07	1.65941e+07	1.98709e+07	1.52009e+07	2.31963e+07	1.07667e+07	1.42407e+07
4.29_271.0604	84900000	60000000	4.22516e+07	6.24912e+06	1.05028e+06	2.99809e+07	90800000	65600000	66900000	100000000	88600000	78100000	83000000	2.46008e+07	43200000	9.35345e+06	921169	2.26445e+07	77100000	68800000	79200000	94700000	67300000	72900000	66900000	3.55918e+07	2.84695e+07	5.65125e+06	1.2072e+06	2.78274e+07	94200000	76900000	108000000	91900000	44400000	77800000
4.29_551.1523	1.10417e+07	6.13204e+06	5.9052e+06	1.68625e+07	7.58295e+06	2.16572e+07	6.38976e+06	9.32962e+06	9.27046e+06	6.63464e+06	6.32593e+06	1.25471e+07	5.7155e+06	1.00011e+07	1.59112e+07	2.01738e+07	7.065e+06	1.40664e+07	1.18249e+07	7.66922e+06	1.57382e+06	7.27565e+06	1.3053e+07	8.84069e+06	8.2142e+06	5.6574e+06	1.3481e+07	2.89275e+07	7.01158e+06	1.50505e+07	9.78547e+06	1.32444e+07	1.07471e+07	1.68735e+07	7.18568e+06	6.2993e+06
4.33_287.0549	2.64974e+07	19859102	1.71657e+07	1.87667e+06	72825.1	1.29548e+07	2.93276e+07	2.52532e+07	2.16965e+07	3.16477e+07	2.64176e+07	2.97734e+07	2.29321e+07	9.75527e+06	1.70169e+07	2.54328e+06	94390.2	1.0704e+07	2.48028e+07	2.09964e+07	2.71179e+07	2.97788e+07	2.84233e+07	2.78983e+07	2.82917e+07	1.93941e+07	1.45561e+07	1.59645e+06	164616	1.28115e+07	2.74103e+07	2.20463e+07	3.38816e+07	2.70583e+07	19712825	2.06474e+07
4.34_165.0546	2.98296e+07	3.18183e+07	2.4534e+07	3.82273e+06	1.21194e+06	8.69695e+06	2.11324e+07	1.8282e+07	2.83637e+07	3.66717e+07	2.67479e+07	3.00177e+07	3.07076e+07	1.53962e+07	2.30256e+07	3.32659e+06	436490	1.19259e+07	1.9539e+07	2.4333e+07	2.46075e+07	3.38567e+07	2.67864e+07	2.80172e+07	3.01004e+07	2.3481e+07	2.0582e+07	3.51322e+06	735944	1.02556e+07	1.86071e+07	2.08504e+07	3.16273e+07	3.26373e+07	2.51444e+07	2.88379e+07
4.35_147.0441	1.93603e+07	2.26243e+07	2.3362e+07	4.6393e+06	2.52691e+06	9.04134e+06	1.4125e+07	1.29465e+07	1.72442e+07	3.29497e+07	1.75127e+07	2.08043e+07	3.02096e+07	1.44336e+07	1.40556e+07	3.97916e+06	1.53599e+06	1.17854e+07	1.04591e+07	1.55444e+07	2.19727e+07	3.0367e+07	1.97441e+07	2.52076e+07	1.96341e+07	2.51821e+07	2.19526e+07	4.18902e+06	877992	4.00499e+06	1.76503e+07	2.01453e+07	3.03382e+07	3.03932e+07	1.67374e+07	2.85353e+07
4.35_263.1280	2.12172e+07	1.51914e+07	8.35925e+06	2.26179e+06	388290	5.77026e+06	1.46589e+07	16297870	1.91782e+07	2.70507e+07	1.40864e+07	1.98835e+07	2.20467e+07	5.97171e+06	1.63198e+07	2.10648e+06	164041	7.3462e+06	1.27801e+07	9.53584e+06	1.93604e+07	2.41609e+07	8.81714e+06	1.9992e+07	2.00357e+07	7.66595e+06	5.5808e+06	1.89111e+06	193292	3.23921e+06	1.36661e+07	9.80626e+06	2.23848e+07	2.3016e+07	1.27073e+07	23384928
4.45_133.0648	2.53538e+07	2.26079e+07	2.06188e+07	5.33622e+06	877245	5.01175e+07	3.02707e+07	3.00781e+07	3.81224e+07	3.24952e+07	2.77093e+07	2.41223e+07	2.14287e+07	2.90018e+07	2.6891e+07	2.74587e+06	190515	4.82165e+07	5.09242e+07	3.9046e+07	2.84055e+07	2.3835e+07	1.95512e+07	1.92574e+07	2.39699e+07	1.09589e+07	1.61198e+07	2.05604e+06	1.13275e+06	64800000	2.82213e+07	2.52834e+07	2.55514e+07	3.03396e+07	1.52287e+07	2.38638e+07
4.48_133.0649	2.92096e+07	2.97163e+07	2.71614e+07	5.18861e+06	802477	4.80355e+07	24614365	2.4301e+07	3.73843e+07	3.18462e+07	2.93729e+07	2.82094e+07	2.39407e+07	2.01547e+07	2.70474e+07	2.58764e+06	190515	5.35265e+07	3.125e+07	2.64996e+07	3.68924e+07	2.93509e+07	2.43224e+07	2.54063e+07	2.68118e+07	1.09589e+07	2.02395e+07	2.01127e+06	1.02337e+06	32800000	2.46996e+07	1.59565e+07	3.74161e+07	3.3271e+07	1.80585e+07	2.52325e+07
4.51_405.1188	384767	303387	2.09917e+06	2.58222e+07	1.33744e+07	700933	382242	316583	447143	532790	408815	380721	397227	936260	3.2222e+06	3.45642e+07	1.182e+07	623379	556521	578680	310258	284995	275856	484493	511729	220523	2.94e+06	2.67124e+07	1.0846e+07	1.94323e+06	463417	356588	454549	623425	327462	235283
4.53_293.2113	2.44436e+07	2.22212e+07	2.49882e+07	2.64428e+06	106002	6.58806e+06	1.2655e+07	1.22608e+07	2.26828e+07	2.36533e+07	2.43264e+07	2.39235e+07	2.23116e+07	1.42741e+07	1.79231e+07	2.43016e+06	59537.3	6.51326e+06	1.54241e+07	8.10647e+06	2.44749e+07	2.44967e+07	2.24275e+07	2.08508e+07	2.07112e+07	1.59733e+07	2.07272e+07	2.02053e+06	90689.8	6.77327e+06	1.5319e+07	1.08863e+07	2.02282e+07	2.36342e+07	2.06574e+07	1.80671e+07
4.55_205.1952	134000000	148000000	132000000	2.58989e+07	9.26235e+06	2.50271e+07	83800000	90300000	112000000	147000000	138000000	136000000	131000000	95500000	139000000	2.9524e+07	4.37559e+06	2.53009e+07	94300000	108000000	124000000	149000000	120000000	123000000	134000000	85600000	120000000	2.28613e+07	6.14191e+06	37800000	92300000	82600000	142000000	142000000	111000000	140000000
4.56_123.1168	128000000	136000000	128000000	2.40505e+07	8.32826e+06	2.47332e+07	77900000	85000000	106000000	137000000	132000000	126000000	124000000	89400000	135000000	2.75418e+07	4.12722e+06	2.25366e+07	81900000	99900000	115000000	137000000	118000000	121000000	128000000	77800000	114000000	2.10344e+07	5.60154e+06	3.35215e+07	81700000	76800000	135000000	138000000	99400000	125000000
4.56_135.1169	85900000	90900000	86900000	2.06519e+07	6.56859e+06	2.11923e+07	52300000	57200000	72200000	94600000	87600000	83000000	80900000	60800000	88300000	2.30656e+07	3.23748e+06	1.95752e+07	51200000	65900000	77400000	92300000	76400000	82600000	84500000	53000000	76500000	1.45656e+07	4.02339e+06	2.24337e+07	54500000	50800000	88600000	90900000	65000000	83400000
4.56_149.1325	3.20646e+07	3.4828e+07	3.49799e+07	9.01068e+06	2.77251e+06	9.30484e+06	1.93495e+07	2.62064e+07	2.8144e+07	36700000	3.36849e+07	3.04552e+07	3.30124e+07	2.40242e+07	3.51742e+07	1.00455e+07	1.17305e+06	7.81597e+06	2.45722e+07	2.49273e+07	2.8724e+07	3.69976e+07	3.08639e+07	3.20827e+07	3.30843e+07	1.99776e+07	2.95616e+07	5.94202e+06	1.85339e+06	1.15229e+07	2.48002e+07	1.4743e+07	3.51101e+07	3.68557e+07	2.40644e+07	3.18692e+07
4.57_201.1487	2.11532e+07	32900000	2.49114e+07	3.97646e+06	470568	980879	6.20354e+06	8.48408e+06	1.55729e+07	2.68378e+07	1.95596e+07	6.48491e+06	2.38602e+07	8.21638e+06	2.60237e+07	3.676e+06	210872	1.97665e+06	1.33186e+07	8.61063e+06	2.54623e+07	2.64092e+07	2.06981e+07	1.96521e+07	2.32456e+07	1.92961e+07	2.69664e+07	2.5249e+06	147120	2.52625e+06	1.27811e+07	1.78678e+07	2.31584e+07	2.26556e+07	1.68434e+07	2.44692e+07
4.64_221.1175	151000000	200000000	196000000	2.46772e+07	1.10942e+07	2.77563e+06	53400000	70500000	128000000	204000000	140000000	128000000	222000000	121000000	193000000	47900000	4.16654e+06	1.6403e+06	54700000	105000000	190000000	181000000	141000000	158000000	160000000	148000000	188000000	2.79286e+07	2.89327e+06	1.86945e+06	77400000	183000000	197000000	182000000	136000000	141000000
4.64_551.1523	1.1393e+06	474284	3.48605e+06	1.59918e+07	6.34642e+06	1.99488e+07	9.34486e+06	1.63451e+06	1.41437e+06	857097	1.07535e+06	1.92985e+06	972052	1.1222e+06	4.09273e+06	1.89467e+07	1.72281e+07	4.83239e+06	3.70712e+06	1.3554e+06	1.6674e+06	992029	787804	863999	3.61185e+06	7.90361e+06	8.42948e+06	1.49107e+07	6.06657e+07	8.80418e+06	2.28954e+06	3.19487e+06	1.27237e+06	4.4421e+06	1.92692e+06	1.69325e+06
4.65_167.0339	2.57746e+07	2.8199e+07	2.4247e+07	835412	240979	3.87961e+06	2.41261e+07	2.6108e+07	2.45618e+07	3.01236e+07	2.76966e+07	2.32466e+07	2.22535e+07	9.01055e+06	1.93175e+07	1.7162e+06	94335.1	8.26568e+06	2.16944e+07	33000000	3.01164e+07	2.99028e+07	2.40696e+07	2.4537e+07	2.83878e+07	1.23841e+07	2.06474e+07	978493	123818	3.65648e+06	2.42254e+07	2.43835e+07	2.72667e+07	33500000	1.34666e+07	1.95141e+07
4.66_147.0442	7.19832e+06	6.88951e+06	9.58152e+06	482953	444596	2.79673e+06	5.61365e+06	7.09372e+06	5.00414e+06	9.20118e+06	1.50269e+07	4.60077e+06	6.96801e+06	4.12654e+06	1.17638e+07	628454	490749	2.94949e+06	7.44064e+06	1.08601e+07	3.1494e+06	1.59306e+07	1.28439e+07	1.47488e+07	7.56154e+06	4.57407e+06	9.6518e+06	619396	249790	5.52749e+06	6.58388e+06	1.15347e+07	1.48207e+07	1.81298e+07	4.71401e+06	1.30001e+07
4.66_183.0652	79400000	73300000	73600000	1.32345e+07	1.80439e+06	2.31198e+07	57100000	58800000	67400000	95200000	74000000	73200000	74400000	37400000	68800000	1.93205e+07	1.03023e+06	2.55848e+07	58400000	60200000	80000000	98100000	75500000	93000000	87500000	58800000	75000000	1.34713e+07	1.98851e+06	2.76259e+07	63900000	59000000	74900000	103000000	55300000	66900000
4.67_289.1069	349000000	326000000	327000000	77800000	3.39998e+07	148000000	253000000	257000000	307000000	361000000	353000000	316000000	338000000	222000000	292000000	103000000	1.50936e+07	162000000	257000000	306000000	331000000	349000000	307000000	321000000	336000000	302000000	292000000	74200000	1.16766e+07	156000000	288000000	282000000	339000000	368000000	250000000	332000000
4.68_551.1524	827204	322468	3.08885e+06	5.9221e+07	1.67868e+07	1.99488e+07	5.54447e+06	1.24269e+06	1.21408e+06	857097	457623	2.14708e+06	972052	839535	2.1461e+06	5.40403e+07	1.2607e+07	3.62623e+06	1.76753e+06	901548	632608	717857	671796	884231	2.70899e+06	4.997e+06	6.07971e+06	5.70155e+07	5.04853e+07	7.15689e+06	1.29151e+06	2.41411e+06	516273	4.39443e+06	1.31141e+06	1.11216e+06
4.69_189.1636	2.38784e+07	8.96443e+06	2.40161e+07	865722	171421	1.49278e+06	1.4598e+07	2.29432e+07	2.02284e+07	1.08303e+07	2.18177e+07	2.32761e+07	1.94398e+07	1.11142e+07	2.61476e+07	1.10333e+06	33206.8	2.69703e+06	11826759	1.23476e+07	9.58646e+06	2.35498e+07	1.18078e+07	6.94256e+06	2.33895e+07	1.10339e+07	4.57473e+06	297978	96274.9	4.2044e+06	4.50717e+06	1.13905e+07	1.7057e+07	2.27242e+07	6.65495e+06	2.10244e+07
4.69_203.1796	6.23172e+06	1.317e+07	2.07664e+07	3.93996e+06	1.73965e+06	813587	3.98984e+06	1.41366e+07	1.48325e+07	4.1687e+06	1.26266e+07	1.29532e+07	1.13586e+07	9.50288e+06	1.94555e+07	3.27013e+06	405055	808146	2.75077e+06	1.13534e+07	1.72807e+07	1.779e+07	4.07654e+06	1.09907e+07	1.40619e+07	1.0297e+07	5.71967e+06	1.41064e+06	489041	1.33583e+06	1.01562e+07	3.68546e+06	1.9161e+07	6.95315e+06	1.11703e+07	9.20954e+06
4.70_135.1168	3.94261e+07	3.98119e+07	3.64617e+07	7.81519e+06	2.69749e+06	5.90585e+06	2.45306e+07	2.75088e+07	3.02778e+07	1.89767e+07	3.50447e+07	3.48743e+07	1.2925e+07	2.85502e+07	4.03786e+07	3.15168e+06	560056	5.93107e+06	1.52981e+07	3.11595e+07	33048527	2.89189e+07	3.94026e+07	3.40969e+07	1.68806e+07	9.87453e+06	3.15138e+07	2.79027e+06	1.88713e+06	8.13725e+06	2.13971e+07	2.35532e+07	1.6661e+07	3.77628e+07	2.71277e+07	2.15594e+07
4.70_235.1694	145000000	144000000	124000000	7.49715e+06	1.67362e+06	1.52583e+07	63600000	144000000	106000000	128000000	148000000	141000000	108000000	78200000	131000000	5.47314e+06	230781	1.40655e+07	53600000	121000000	106000000	120000000	114000000	112000000	117000000	60300000	94200000	3.36082e+06	689803	2.25003e+07	66400000	75200000	116000000	138000000	84700000	112000000
4.70_355.1542	3.11568e+06	2.60473e+07	2.73971e+07	685629	57683.7	450289	1.47818e+07	1.4709e+07	1.85623e+07	2.17211e+07	3.35899e+06	3.59642e+06	7.16172e+06	7.68534e+06	2.58972e+07	999624	2118.12	1.71228e+06	1.68461e+07	1.87716e+07	2.53287e+07	2.69737e+07	6.56929e+06	6.05698e+06	5.31423e+06	1.27906e+07	2.31881e+07	558801	27807.8	1.77716e+06	1.91676e+07	2.28e+07	2.62796e+07	2.22424e+07	3.12269e+06	4.78824e+06
4.70_491.2801	1.53475e+07	4.51728e+06	3.21144e+06	1.12144e+06	16180.3	1.52314e+06	1.75311e+07	1.87591e+07	2.54452e+07	2.83064e+07	1.70556e+07	1.62071e+07	2.7169e+07	2.21478e+07	3.26842e+07	1.32277e+06	4481.18	1.66874e+06	2.22069e+07	1.32005e+06	1.37704e+06	3.29634e+07	2.19111e+07	2.35857e+07	2.23318e+07	1.71883e+07	1.35371e+06	520815	15055.2	2.44091e+06	2.64154e+07	3.15569e+07	3.6252e+07	2.7517e+07	1.84833e+07	1.88009e+07
4.72_153.0183	2.1759e+07	1.29612e+07	9.79403e+06	941883	105593	6.45733e+06	2.2468e+07	1.29603e+07	2.23101e+07	1.63393e+07	2.25909e+07	2.4411e+07	1.51994e+07	7.15247e+06	5.61093e+06	1.63063e+06	37670.2	7.1671e+06	2.27744e+07	2.6763e+07	2.23079e+07	1.79573e+07	3.82597e+06	1.88574e+07	1.99083e+07	1.64739e+07	1.95122e+07	631011	69658.7	1.00129e+07	1.32151e+07	9.98177e+06	1.18165e+07	2.31817e+07	1.55322e+07	2.34968e+07
4.72_203.1796	4.91303e+06	1.09486e+07	1.78881e+07	3.2969e+06	1.73965e+06	813587	3.98984e+06	1.26913e+07	1.31659e+07	4.1687e+06	1.13948e+07	1.14513e+07	9.17938e+06	9.50288e+06	1.61407e+07	2.85155e+06	220178	557430	2.75077e+06	1.03064e+07	1.5658e+07	1.61689e+07	4.07654e+06	1.09907e+07	1.2063e+07	8.50258e+06	5.71967e+06	858807	230687	1.33583e+06	8.48032e+06	3.68546e+06	1.71208e+07	5.30862e+06	1.11703e+07	7.30743e+06
4.72_287.0915	1110000000	1220000000	1090000000	4.98903e+07	9.39278e+06	330000000	1090000000	1140000000	1110000000	1340000000	1140000000	1070000000	1150000000	604000000	1020000000	8.53147e+07	5.67271e+06	355000000	1030000000	1400000000	1320000000	1260000000	1070000000	1100000000	1130000000	739000000	921000000	1.76023e+07	8.55537e+06	511000000	1170000000	1160000000	1350000000	1330000000	847000000	1110000000
4.72_355.1541	6.80262e+06	3.21944e+07	3.46701e+07	685629	57683.7	450289	1.47818e+07	1.4709e+07	1.85623e+07	2.68016e+07	7.93682e+06	8.68418e+06	1.60841e+07	7.68534e+06	3.06455e+07	999624	4316.42	1.71228e+06	1.68461e+07	3.04784e+07	3.05559e+07	3.27414e+07	1.12595e+07	1.35223e+07	1.31534e+07	1.27906e+07	2.848e+07	558801	27807.8	1.77716e+06	1.91676e+07	2.59928e+07	3.34136e+07	2.57606e+07	8.49928e+06	1.08139e+07
4.72_405.1340	2.25295e+07	2.22412e+07	2.47429e+07	3.14359e+06	196689	1.27258e+07	2.36288e+07	2.55096e+07	2.0853e+07	2.42909e+07	2.64734e+07	1.31313e+07	2.46417e+07	1.92915e+07	2.21003e+07	4.86027e+06	143042	1.31298e+07	2.19838e+07	2.27601e+07	2.24651e+07	2.3373e+07	1.88358e+07	2.44477e+07	2.51841e+07	1.75335e+07	2.2871e+07	2.68655e+06	358976	1.9487e+07	2.4713e+07	2.42755e+07	2.27637e+07	2.60234e+07	1.5595e+07	7.96162e+06
4.72_491.2795	1.11345e+07	2.90603e+07	3.0616e+07	1.12144e+06	30634	1.52314e+06	1.75311e+07	1.40502e+07	2.09583e+07	2.4305e+07	1.34745e+07	1.13307e+07	2.24091e+07	1.68264e+07	2.85436e+07	1.32277e+06	7755.56	1.66874e+06	1.62567e+07	29640654	2.8844e+07	3.43371e+07	1.68075e+07	1.84063e+07	1.7481e+07	1.26355e+07	2.6054e+07	520815	10598.9	2.44091e+06	2.24406e+07	2.80681e+07	3.12838e+07	2.29054e+07	1.49556e+07	1.45049e+07
4.72_523.2694	62300000	62500000	54200000	1.87339e+06	65274.5	7.20811e+06	2.59549e+07	50900000	47200000	60900000	63500000	62600000	52500000	2.51684e+07	53700000	1.76383e+06	7183.16	6.3937e+06	2.23778e+07	55200000	47800000	60100000	50700000	50800000	52000000	2.79546e+07	42800000	1.04295e+06	54211.3	10002638	2.76117e+07	34800000	51800000	62700000	32700000	46800000
4.72_565.3159	1.55128e+07	1.1527e+07	9.48756e+06	682219	12804.5	521492	3.84477e+06	4.87255e+06	9.6476e+06	1.18804e+07	1.53832e+07	1.27176e+07	1.41478e+07	6.16099e+06	1.05516e+07	879279	2531.07	963258	3.72911e+06	1.92283e+06	4.78685e+06	1.61363e+07	8.35207e+06	1.21873e+07	1.07423e+07	4.81829e+06	5.24182e+06	475025	14664.6	1.00973e+06	4.16909e+06	5.12102e+06	8.99176e+06	1.36606e+07	5.39328e+06	9.32722e+06
4.72_583.3267	6.8459e+06	1.01991e+07	8.85396e+06	517482	20823.1	367520	2.17576e+06	3.22811e+06	5.92785e+06	1.00924e+07	6.5204e+06	5.95246e+06	6.81577e+06	4.15752e+06	9.01023e+06	868226	0	779636	2.46786e+06	2.75554e+06	6.44613e+06	7.26965e+06	8.40654e+06	4.9109e+06	4.7658e+06	6.05774e+06	6.70892e+06	465302	3568.92	597023	2.67563e+06	3.42209e+06	9.10527e+06	6.14447e+06	7.14953e+06	3.34163e+06
4.73_407.1489	52000000	55200000	57700000	1.00392e+07	2.97011e+06	2.06248e+07	38900000	3.19951e+07	43200000	50100000	47800000	44500000	48000000	38000000	54200000	1.15302e+07	627019	1.77088e+07	42500000	3.84394e+07	46500000	54000000	44700000	46200000	45700000	37500000	45700000	7.96167e+06	1.41816e+06	2.77938e+07	44500000	39900000	48100000	44400000	3.01285e+07	3.6419e+07
4.74_121.0649	304000000	287000000	224000000	58700000	8.61726e+06	133000000	249000000	263000000	295000000	368000000	294000000	293000000	322000000	214000000	307000000	81500000	4.60754e+06	137000000	259000000	331000000	334000000	373000000	298000000	331000000	318000000	280000000	322000000	51800000	7.01533e+06	152000000	239000000	285000000	325000000	363000000	266000000	295000000
4.74_289.1070	1170000000	1220000000	1170000000	214000000	3.39998e+07	477000000	853000000	939000000	1130000000	1390000000	1090000000	1070000000	1240000000	823000000	1180000000	310000000	1.50936e+07	489000000	960000000	1150000000	1260000000	1470000000	1200000000	1330000000	1180000000	1010000000	1190000000	216000000	2.36953e+07	587000000	1030000000	1100000000	1300000000	1380000000	992000000	1110000000
4.74_551.1526	300694	125588	1.34475e+06	7.95041e+07	1.67868e+07	1.99488e+07	2.29462e+06	315777	244723	626440	267675	287318	253209	396656	1.18103e+06	2.82645e+07	6.30319e+06	762081	679204	142595	689523	98159.7	492167	541538	558771	1.18735e+06	1.09553e+06	7.54865e+07	4.30209e+07	1.87385e+06	1.31693e+06	517787	300389	2.33114e+06	198317	228536
4.74_569.3100	6.82447e+06	2.00891e+07	2.11245e+07	1.97206e+06	36174.1	268506	2.48653e+06	1.9948e+06	6.87452e+06	8.63066e+06	7.04499e+06	6.95907e+06	8.97316e+06	1.83485e+07	1.67717e+07	2.33844e+06	4075.43	345230	3.8437e+06	2.97764e+06	7.12661e+06	1.14093e+07	6.51705e+06	7.55957e+06	1.03652e+07	1.33307e+07	2.04376e+07	1.10475e+06	23631.4	266762	3.91008e+06	3.94082e+06	1.15686e+07	8.6076e+06	7.79102e+06	8.15533e+06
4.75_257.0811	108000000	135000000	130000000	7.68555e+06	1.47567e+06	1.5512e+07	91100000	109000000	94000000	113000000	106000000	96900000	105000000	77500000	118000000	1.43923e+07	596727	1.70536e+07	78300000	114000000	117000000	122000000	93900000	96500000	106000000	73600000	107000000	5.92828e+06	1.11058e+06	2.75443e+07	81100000	87500000	121000000	115000000	73300000	82400000
4.75_493.2880	246489	712860	391209	13948.6	11333.8	8.33746e+06	845376	638786	992469	660633	302704	352751	865377	698262	1.36023e+06	15498.3	4086.03	9.59551e+06	370781	817336	544128	1.10963e+06	524294	695785	529755	719037	969033	7540.79	1020.72	9.00509e+06	1.17504e+06	1.41641e+06	1.4974e+06	1.19034e+06	450718	578086
4.75_551.3000	8.56999e+06	2.34865e+07	2.45751e+07	1.6697e+06	8037.29	335348	3.04628e+06	2.47725e+06	8.39387e+06	1.11478e+07	8.76206e+06	8.87057e+06	1.0989e+07	1.7686e+07	1.81577e+07	1.9673e+06	2472.74	387796	4.35755e+06	4.0495e+06	8.35606e+06	1.40125e+07	8.25079e+06	9.25822e+06	1.23745e+07	1.50777e+07	2.38801e+07	786926	3260.14	160773	4.20486e+06	2.91552e+06	1.35065e+07	1.04128e+07	9.16795e+06	9.82751e+06
4.76_121.0650	63500000	87100000	95300000	45500000	6.89776e+06	115000000	170000000	177000000	168000000	194000000	74400000	144000000	102000000	58100000	188000000	48600000	3.40452e+06	101000000	177000000	66400000	151000000	49200000	161000000	86200000	117000000	174000000	222000000	46500000	7.01533e+06	110000000	168000000	38700000	203000000	101000000	58600000	152000000
4.78_255.0655	37600000	45100000	2.1685e+07	3.11683e+06	1.16034e+06	7.68415e+06	2.49715e+07	35200000	2.94474e+07	37200000	36100000	3.05549e+07	35600000	2.01438e+07	2.29273e+07	3.34805e+06	370710	5.24455e+06	2.10436e+07	2.91571e+07	34800000	39500000	2.94886e+07	31900000	2.91932e+07	47600000	1.51405e+07	2.64117e+06	619268	5.78992e+06	2.5348e+07	33400000	46300000	44400000	2.51832e+07	31700000
4.78_507.3055	0	0	0	9864.69	40217.1	6.32475e+06	778173	1.19403e+06	367999	0	0	0	0	14154.5	19891	15301	14912	6.87867e+06	718011	400920	161441	15353.2	0	4945.75	9456.25	0	0	18418.6	32593.4	5.76041e+06	196349	435729	105982	0	0	0
4.79_259.0967	438000000	591000000	580000000	82200000	1.42756e+07	72600000	340000000	396000000	413000000	479000000	427000000	386000000	459000000	393000000	537000000	100000000	4.12028e+06	67100000	343000000	442000000	458000000	526000000	392000000	438000000	469000000	374000000	532000000	66200000	1.09881e+07	100000000	351000000	373000000	506000000	484000000	351000000	382000000
4.80_133.0648	2.84138e+06	3.28124e+06	3.17489e+06	5.27264e+06	810362	6.00431e+06	4.2688e+07	2.75518e+07	1.61798e+06	1.21262e+07	6.64148e+06	2.52876e+06	6.44704e+06	5.77436e+06	1.23598e+07	2.1033e+06	148514	9.08668e+06	2.45164e+07	4.76107e+07	2.97462e+07	1.19917e+07	1.20404e+06	5.26641e+06	4.20774e+06	1.0293e+07	6.94405e+06	4.03911e+06	839501	1.60229e+07	2.70284e+07	2.87327e+07	1.98165e+07	6.29778e+06	4.23371e+06	4.88152e+06
4.80_285.0762	912000000	942000000	921000000	68500000	1.87517e+07	82300000	520000000	631000000	721000000	1010000000	916000000	891000000	946000000	458000000	876000000	124000000	1.07313e+07	115000000	454000000	658000000	797000000	1040000000	803000000	912000000	894000000	643000000	791000000	73100000	1.78967e+07	118000000	552000000	700000000	1020000000	1060000000	648000000	858000000
4.81_203.1795	4.22375e+06	1.1884e+07	3.05451e+06	1.47865e+06	883589	529361	4.03737e+06	4.02965e+06	4.22594e+06	4.59909e+06	5.83911e+06	3.0271e+06	4.11263e+06	9.17653e+06	3.02892e+06	928298	172491	685360	5.52584e+06	6.30877e+06	5.25316e+06	5.0481e+06	2.25877e+06	8.10593e+06	5.78627e+06	1.78347e+06	7.87613e+06	858807	230687	664664	2.44306e+06	6.67234e+06	1.01872e+07	6.14886e+06	5.44704e+06	5.79787e+06
4.84_417.1332	860466	3.06893e+06	3.0135e+06	1.5094e+06	129606	1.01069e+06	7.09704e+06	4.07954e+06	7.38183e+06	3.22734e+06	630905	343591	565343	5.8359e+06	4.6237e+06	2.81113e+06	88421.6	1.53086e+06	2.03429e+07	3.47386e+07	1.18915e+07	643284	3.0592e+06	2.03911e+06	944720	727787	5.23422e+06	381914	297250	923769	1.43069e+07	1.73603e+07	5.94897e+06	1.09417e+06	791691	462597
4.85_133.0648	2.40854e+07	8.71219e+06	9.67021e+06	5.27264e+06	672449	1.85761e+07	3.09742e+07	1.70701e+07	2.14419e+07	2.06963e+07	2.70563e+07	1.26215e+06	1.25169e+06	7.14465e+06	1.54382e+06	1.57896e+06	148514	2.82583e+07	2.68023e+07	2.34192e+07	1.30334e+07	6.03799e+06	1.23058e+06	1.28288e+06	2.70863e+06	1.00299e+07	5.48726e+06	3.60462e+06	784494	3.54896e+07	1.27992e+07	1.91606e+07	2.13867e+07	1.63942e+06	1.98904e+06	1.22697e+06
4.85_271.0603	2.46238e+07	1.9412e+07	9.49418e+06	5.9391e+06	1.34194e+06	9.69622e+06	2.87631e+07	1.91736e+07	2.05239e+07	3.0014e+07	1.54018e+07	7.14885e+06	2.56116e+07	5.21071e+06	17521781	5.35301e+06	635568	7.4062e+06	9.93031e+06	2.29417e+07	2.46702e+07	3.20927e+07	1.80329e+07	2.61194e+07	2.16014e+07	1.4711e+07	5.69155e+06	4.41313e+06	1.19951e+06	9.01575e+06	3.07686e+07	2.29335e+07	3.46061e+07	3.25502e+07	2.03417e+07	2.45403e+07
4.85_600.3531	0	0	0	0	0	42800000	3.18046e+06	3.08088e+06	0	0	0	0	0	0	0	0	0	3.18502e+07	4.06879e+06	1.51621e+06	0	0	0	0	0	0	0	0	0	42400000	1.6136e+06	409424	0	0	0	0
4.86_301.0709	205000000	129000000	109000000	1.80474e+07	2.32017e+06	82400000	236000000	192000000	194000000	242000000	200000000	176000000	199000000	63900000	111000000	2.4069e+07	1.4681e+06	80100000	212000000	203000000	216000000	222000000	190000000	201000000	185000000	103000000	89700000	1.52809e+07	2.26574e+06	92200000	224000000	207000000	256000000	236000000	150000000	202000000
4.89_133.0648	1.16819e+07	1.27555e+07	4.88711e+06	2.64832e+06	369756	1.85761e+07	2.95751e+07	2.46001e+07	2.35133e+07	1.42234e+07	1.30144e+07	9.11325e+06	7.89051e+06	2.26884e+07	4.80652e+06	1.56522e+06	156993	1.17101e+07	1.91409e+07	4.40252e+07	1.29919e+07	7.37973e+06	6.87581e+06	5.52759e+06	9.08326e+06	7.71272e+06	2.7575e+06	1.50948e+06	283542	3.43292e+07	5.11623e+06	1.59535e+07	1.03906e+07	1.03516e+07	1.98768e+06	1.03228e+07
4.89_425.2291	1.65502e+06	2.89663e+06	2.21217e+06	82120.5	4852.73	1.93487e+06	6.91761e+06	6.52631e+06	6.70411e+06	2.79322e+06	2.2952e+06	2.56217e+06	705641	3.11629e+06	2.23133e+06	74462.8	1673.08	1.9297e+06	6.15489e+06	8.38586e+06	5.77757e+06	824026	2.02155e+06	962857	1.99458e+06	1.35651e+06	2.0477e+06	67459.9	3615.75	2.81752e+06	5.93697e+06	9.10644e+06	4.90368e+06	2.76152e+06	3.19725e+06	2.16947e+06
4.90_117.0701	2.39572e+07	1.92034e+07	2.14272e+07	5.49296e+06	2.41956e+06	3.52441e+06	1.54572e+07	1.86005e+07	1.61545e+07	1.26105e+07	1.97359e+07	9.08481e+06	2.17234e+07	1.92556e+07	2.32562e+07	5.21281e+06	573629	3.9198e+06	5.40509e+06	1.98425e+07	2.19264e+07	2.30482e+07	1.90574e+07	2.19415e+07	2.15702e+07	1.21041e+07	2.56662e+07	4.35572e+06	905785	6.04142e+06	1.68783e+07	1.47852e+07	1.9045e+07	1.78647e+07	1.66525e+07	1.8714e+07
4.90_319.0943	2.41039e+07	3.23001e+07	39700000	7.12044e+06	1.07523e+06	4.13141e+06	2.13494e+07	2.52723e+07	2.32729e+07	2.30013e+07	2.53638e+07	2.31433e+07	2.19291e+07	37900000	37200000	5.00026e+06	199217	4.5436e+06	2.03897e+07	2.97886e+07	2.817e+07	2.603e+07	2.1942e+07	2.55595e+07	2.55148e+07	1.94136e+07	30700000	5.46022e+06	437699	7.42505e+06	2.15434e+07	2.58879e+07	2.60294e+07	2.52555e+07	2.46374e+07	1.82457e+07
4.90_464.2996	6693.42	18379.5	19198	3231.77	8509.3	4.22716e+07	1.35041e+06	1.60741e+06	12412.4	13119.1	0	0	0	15326.4	23388.6	4473.26	1519.1	1.27983e+07	2.7437e+06	1.16232e+06	21924	0	14705.5	0	26175.4	0	13984.1	6902.32	1897.06	3.48141e+07	1.36505e+06	389712	11063	0	0	15481.5
4.92_493.2896	0	25720.1	22893.9	2644.45	7195.34	1.47014e+07	1.85574e+06	2.58685e+06	1.87387e+06	0	0	0	10822.1	0	0	3186.71	7753.86	1.92558e+07	1.68026e+06	1.01187e+06	2.8668e+06	12219.8	0	0	0	0	11206.1	214.726	1307.53	1.57971e+07	2.5525e+06	2.58564e+06	914354	0	0	10432.3
4.92_539.2079	2.21615e+07	2.24499e+07	2.23307e+07	4.20973e+06	743243	1.327e+07	2.43789e+07	1.81392e+07	2.21164e+07	1.95392e+07	2.32744e+07	2.024e+07	2.00745e+07	2.27839e+07	2.37398e+07	4.02428e+06	60734.6	1.26982e+07	2.467e+07	1.90288e+07	1.80416e+07	2.12327e+07	2.3378e+07	1.9104e+07	1.99056e+07	1.86543e+07	2.22029e+07	2.88116e+06	401738	1.55101e+07	1.96563e+07	2.24145e+07	1.9069e+07	1.93791e+07	1.79154e+07	20991351
4.94_361.2378	10582.8	0	16441.5	65822.3	801435	3.96123e+07	5.89339e+06	8.93423e+06	1.59907e+06	75145.6	0	12550.6	13630.6	58792.2	21029.9	151997	281267	2.70019e+07	5.86553e+06	4.56431e+06	2.20402e+06	77978.6	8034.53	0	15356.2	9751.76	37109.5	100467	630592	3.48037e+07	3.14876e+06	4.78703e+06	368032	77107.6	8325.86	11609.3
4.94_565.3166	3.66695e+07	53700000	44400000	2.3475e+06	24415.1	4.02692e+06	2.25795e+07	2.18701e+07	3.04553e+07	39800000	3.9909e+07	3.8536e+07	39400000	2.07828e+07	44200000	3.81173e+06	753.461	4.2686e+06	2.47806e+07	3.11157e+07	3.75716e+07	45300000	3.37996e+07	3.44061e+07	40500000	2.42246e+07	3.78989e+07	1.63255e+06	16504.8	5.92698e+06	2.00035e+07	2.62328e+07	48600000	39000000	2.71493e+07	3.41506e+07
4.94_583.3269	2.75633e+07	42600000	3.6104e+07	2.23517e+06	18058.6	4.41417e+06	2.04003e+07	8.82285e+06	2.44553e+07	3.16352e+07	2.92945e+07	2.95936e+07	3.08693e+07	2.4406e+07	3.46615e+07	3.86785e+06	782.13	4.75407e+06	2.31725e+07	2.72718e+07	3.14476e+07	3.6719e+07	2.76861e+07	2.75933e+07	3.24769e+07	2.29222e+07	3.27179e+07	1.73324e+06	13401.3	6.24376e+06	2.16752e+07	2.28484e+07	39000000	3.0397e+07	2.31624e+07	2.8621e+07
4.95_277.2165	110000000	146000000	131000000	2.8371e+07	3.0632e+06	2.0845e+07	65200000	70200000	105000000	120000000	122000000	111000000	119000000	100000000	143000000	3.28085e+07	457720	2.62632e+07	68700000	85900000	110000000	132000000	105000000	113000000	119000000	91500000	121000000	2.04072e+07	2.52304e+06	2.45193e+07	70500000	80000000	137000000	130000000	101000000	107000000
4.95_295.2271	59300000	76200000	67900000	8.11768e+06	1.29959e+06	1.47799e+07	3.01829e+07	3.44396e+07	57000000	63300000	61700000	55500000	64000000	52500000	77500000	1.20233e+07	246939	1.16308e+07	3.23555e+07	43800000	54100000	68400000	58400000	58900000	63300000	46200000	67100000	1.08488e+07	1.01461e+06	1.36274e+07	3.48724e+07	3.71628e+07	72200000	70500000	50700000	56600000
4.95_335.2196	36900000	56100000	59600000	9.03451e+06	212933	1.45283e+07	2.71818e+07	33200000	42500000	40800000	39500000	40100000	42500000	57100000	59800000	7.5162e+06	20770.1	1.13652e+07	3.06198e+07	43600000	50900000	46300000	42300000	42100000	45000000	47500000	63000000	7.12612e+06	520465	1.37546e+07	30700000	40000000	51400000	43000000	52900000	34000000
4.95_507.3067	0	0	49093.4	8130.35	218983	1.6778e+07	2.41358e+06	4.62181e+06	1.30721e+06	0	0	0	0	87353	87039.4	14641.2	115826	1.69297e+07	2.54468e+06	1.93218e+06	1.53446e+06	10970.3	0	0	9822.63	67873.7	84389.3	6045.17	178527	1.74391e+07	2.54512e+06	2.21766e+06	769849	22480.8	0	0
4.95_508.2904	651.848	13723.2	0	243559	1.1731e+06	2.50368e+07	4.83001e+06	9.97915e+06	2.38062e+06	182880	5346.06	7216.02	21491.5	22151.1	45832.5	361557	478550	1.88419e+07	5.27297e+06	5.11517e+06	2.54957e+06	97823.4	4550.41	7843	1053.48	19494.6	83126.2	113152	934537	2.85852e+07	5.18789e+06	4.44348e+06	435001	81625.1	3009.88	9019.88
4.95_589.4470	1.6842e+07	1.69505e+07	1.75009e+07	2.70431e+06	20973.2	2.43735e+06	8.23592e+06	9.14017e+06	1.68495e+07	1.71024e+07	1.71809e+07	1.65511e+07	1.52539e+07	1.60099e+07	1.80013e+07	3.13395e+06	0	2.26119e+06	9.21894e+06	1.1923e+07	1.70446e+07	1.6358e+07	1.70409e+07	1.69337e+07	1.81002e+07	1.63648e+07	1.68163e+07	1.57189e+06	10835.5	2.98884e+06	9.27019e+06	1.14154e+07	1.64457e+07	1.60133e+07	1.81136e+07	1.58424e+07
4.96_327.1232	47800000	53700000	49800000	9.3219e+06	2.17755e+06	1.90211e+07	43200000	42800000	47000000	51200000	50500000	49500000	45900000	34800000	47200000	9.97574e+06	617439	2.06167e+07	46200000	47600000	54200000	47700000	49800000	47600000	47800000	37900000	42300000	5.12285e+06	1.80072e+06	2.03389e+07	44900000	44900000	49900000	49600000	37000000	44900000
4.97_419.1492	86000000	96100000	83500000	4.40135e+06	1.05381e+06	2.78016e+07	90500000	90000000	91000000	103000000	87500000	79500000	84400000	52800000	85000000	8.3447e+06	243156	2.88997e+07	78300000	97600000	104000000	89300000	83800000	77600000	87100000	50100000	72100000	4.40933e+06	844775	3.79292e+07	90200000	82800000	104000000	98000000	59100000	79000000
4.97_421.1653	106000000	101000000	99200000	2.8362e+07	6.01939e+06	3.28121e+07	91300000	89700000	94600000	105000000	92100000	95700000	103000000	81100000	99000000	3.3235e+07	2.70131e+06	54800000	94400000	96900000	101000000	105000000	107000000	103000000	99000000	87700000	91500000	2.1961e+07	5.15869e+06	57500000	95500000	94300000	106000000	104000000	90400000	101000000
4.99_697.3748	79100000	93800000	79200000	2.09759e+06	66314.7	6057781	2.54547e+07	36200000	58800000	77100000	85500000	76000000	78200000	2.88988e+07	76800000	2.48039e+06	18593.6	5.61162e+06	2.48932e+07	44100000	68800000	93400000	63600000	66200000	74100000	40100000	61200000	982203	130967	8.32016e+06	2.91456e+07	40800000	87500000	80000000	47100000	65500000
5.01_299.0915	93200000	106000000	97300000	2.89682e+06	687279	1.77895e+07	90800000	96800000	89100000	115000000	110000000	99000000	91200000	5.40568e+07	85900000	3.30114e+06	167314	2.36791e+07	76600000	111000000	113000000	104000000	91600000	90800000	94700000	3.13745e+07	36700000	1.7464e+06	397767	1.9963e+07	86200000	94100000	112000000	108000000	62000000	87200000
5.01_582.2502	47775.1	3.36882e+06	1.96519e+06	127290	1892.1	1.33319e+07	3.4499e+07	1.56478e+07	5.79875e+06	373473	191764	62273.9	60895.6	2.19223e+06	2.76941e+06	31250.4	4950.21	2.41799e+07	44600000	40300000	4.79541e+06	64282.1	1.16557e+06	111577	1.61987e+06	84042.8	1.38967e+06	18025.6	11246.6	2.95278e+07	36400000	9.78274e+06	1.266e+06	132927	104379	257954
5.02_553.2218	1.60487e+07	1.56377e+07	1.36555e+07	3.97046e+06	777014	1.90017e+07	2.17742e+07	2.04146e+07	1.79109e+07	2.9175e+07	1.61978e+07	2.30826e+07	1.43418e+07	1.53465e+07	1.6193e+07	3.84784e+06	167700	4.0724e+06	9.65559e+06	1.44673e+07	7.83068e+06	3.04999e+07	9.62349e+06	1.71186e+07	9.14196e+06	1.3712e+07	1.4671e+07	2.91445e+06	539776	2.13262e+07	2.08116e+07	1.92175e+07	1.77975e+07	2.75533e+07	1.88583e+07	1.48612e+07
5.02_697.3744	52400000	60200000	53100000	1.63097e+06	8284.71	4.87143e+06	2.24264e+07	26200000	40800000	71800000	61200000	66600000	52100000	5.42334e+06	49900000	1.96011e+06	2352.44	4.94713e+06	2.23389e+07	29300000	49500000	61800000	43300000	42300000	1.73711e+07	27500000	42600000	772923	8572.62	6.30242e+06	2.15326e+07	29800000	61900000	52100000	34100000	40800000
5.04_133.0648	8.60922e+06	1.64925e+06	7.04059e+06	1.61978e+06	594465	2.68444e+07	3.64356e+07	1.69221e+07	1.23891e+07	1.8637e+07	9.72953e+06	17796914	3.3662e+06	1.26721e+07	1.67243e+07	2.01381e+06	233767	2.04245e+07	3.95509e+07	3.85963e+07	3.60604e+06	4.15065e+06	6.84165e+06	1.24579e+07	6.08127e+06	6.08302e+06	8.41544e+06	1.36591e+06	619297	2.7448e+07	3.64312e+07	6.96793e+06	1.77665e+07	8.72989e+06	4.46833e+06	7.41912e+06
5.04_299.0913	50600000	51900000	47700000	3.09037e+06	630597	1.60973e+07	43100000	53800000	45100000	22100000	53600000	48100000	42800000	3.07308e+07	40800000	3.38021e+06	114285	1.91763e+07	9590000	57400000	50100000	28300000	32700000	40600000	50700000	2.94832e+07	3.79147e+07	1.15292e+06	287028	1.97196e+07	16800000	50400000	61000000	27600000	21800000	38700000
5.04_395.1499	1.75751e+07	1.7517e+07	1.48293e+07	4.65782e+06	1.076e+06	1.2029e+06	6.15917e+06	7.95904e+06	1.13672e+07	2.00528e+07	1.9725e+07	1.49665e+07	2.26212e+07	1.33313e+07	1.89544e+07	7.39579e+06	629419	1.11427e+06	6.57198e+06	6.7454e+06	1.53198e+07	2.25213e+07	1.57651e+07	1.8016e+07	1.65932e+07	1.40972e+07	1.46422e+07	5.08577e+06	964934	1.20205e+06	6.92546e+06	1.13493e+07	1.81549e+07	1.93077e+07	1.5547e+07	1.82724e+07
5.07_417.1345	1.22662e+07	1.98599e+07	2.08941e+07	1.4269e+07	1.45486e+06	1.72236e+06	7.57139e+06	3.4321e+06	1.041e+07	1.71885e+07	1.52733e+07	1.79878e+07	1.8994e+07	6.59632e+06	1.89706e+07	2.61502e+06	316662	2.13778e+06	6.53435e+06	1.07651e+06	1.28052e+07	2.17321e+07	1.70564e+07	1.97035e+07	1.8706e+07	1.51262e+07	1.94107e+07	1.35073e+07	921138	2.53814e+06	9.00379e+06	8.37231e+06	1.9935e+07	1.82468e+07	1.53556e+07	1.40507e+07
5.08_419.1494	88800000	97800000	95000000	9.13395e+06	1.55482e+06	4.06455e+07	85300000	92100000	85100000	98000000	93600000	82300000	75700000	59200000	78500000	1.04414e+07	584737	4.20279e+07	76000000	101000000	100000000	96600000	84600000	79900000	87300000	56500000	69700000	6.52817e+06	1.37054e+06	57500000	82800000	78000000	102000000	99900000	62600000	74700000
5.09_374.1391	1.07845e+07	33200000	39900000	2.5748e+06	1.41435e+06	193227	1.46316e+07	1.49646e+07	1.88333e+07	1.74149e+07	1.28647e+07	1.14944e+07	1.86377e+07	35800000	38300000	7.43772e+06	212300	334944	1.75451e+07	33000000	1.79585e+07	1.66577e+07	40300000	2.07926e+07	2.32064e+07	77400000	63500000	1.73485e+06	871226	291810	1.83373e+07	3.12434e+07	9.37503e+06	9.18562e+06	1.28002e+07	1.36077e+07
5.10_327.1231	78200000	86100000	85600000	3.51849e+07	6.21569e+06	46300000	67300000	74300000	78000000	84000000	81100000	78600000	77800000	77600000	86700000	39800000	1.74886e+06	45700000	76000000	82700000	83800000	84100000	80700000	83000000	77600000	77600000	88700000	2.78605e+07	5.53072e+06	48700000	75500000	77100000	80600000	77400000	70400000	75900000
5.11_374.1390	1.01363e+07	4.7453e+07	4.78902e+07	2.50973e+06	1.36056e+06	164692	5.74506e+06	1.45601e+07	1.7248e+07	1.67086e+07	1.28647e+07	1.08609e+07	2.3052e+07	1.96526e+07	3.44138e+07	6.79622e+06	193772	277728	1.39904e+07	4.34022e+07	1.70677e+07	1.56692e+07	51900000	1.59293e+07	2.30225e+07	46900000	55700000	1.52821e+06	826189	272460	1.46406e+07	2.87167e+07	9.02344e+06	8.64417e+06	1.14812e+07	1.32045e+07
5.11_389.1382	1.4713e+07	2.9376e+07	1.82839e+07	4.87052e+06	880750	3.26485e+06	1.27985e+07	1.38697e+07	1.29693e+07	1.56548e+07	1.39098e+07	1.30144e+07	1.23917e+07	1.52981e+07	3.31392e+07	2.59588e+06	105269	3.46906e+06	1.10465e+07	1.41774e+07	1.47855e+07	1.56133e+07	1.26983e+07	1.33332e+07	1.56189e+07	9.15654e+06	1.56527e+07	2.993e+06	216596	3.80679e+06	2.13875e+07	1.10635e+07	3.00628e+07	1.7691e+07	1.17056e+07	1.27397e+07
5.12_553.2227	3.50416e+06	1.08137e+07	1.05261e+07	4.52974e+06	699336	6.64632e+06	9.92888e+06	6.00467e+06	7.16365e+06	7.76933e+06	6.50059e+06	9.62761e+06	9.78496e+06	9.34224e+06	1.04211e+07	3.10213e+06	154118	8.99989e+06	9.97227e+06	1.0026e+07	7.17882e+06	1.02289e+07	1.00592e+07	6.54554e+06	6.97774e+06	8.30922e+06	3.26117e+06	2.09343e+06	276984	7.85735e+06	1.41908e+07	9.94081e+06	7.15927e+06	1.07201e+07	8.78198e+06	9.69326e+06
5.14_299.0917	3.61544e+07	3.09664e+07	3.35396e+07	3.09037e+06	349789	1.44616e+07	2.28843e+07	3.70091e+07	3.44467e+07	35600000	41600000	3.60604e+07	3.2489e+07	2.40012e+07	3.31601e+07	3.38021e+06	114285	1.37466e+07	2.56977e+07	3.45666e+07	3.57062e+07	3.54295e+07	2.97355e+07	33300000	3.09737e+07	2.90988e+07	3.13149e+07	1.15292e+06	304395	1.0334e+06	2.32325e+07	3.37758e+07	29600000	1.99112e+07	2.97928e+07	23500000
5.14_303.1227	196000000	142000000	119000000	3.28305e+07	6.39332e+06	43400000	104000000	138000000	179000000	203000000	191000000	186000000	188000000	84000000	126000000	53700000	4.42751e+06	53200000	103000000	147000000	182000000	202000000	185000000	192000000	175000000	136000000	124000000	3.52346e+07	3.88113e+06	52900000	118000000	149000000	185000000	207000000	155000000	183000000
5.14_419.1491	60500000	54700000	47900000	7.77626e+06	1.34603e+06	3.41882e+07	45400000	65400000	56800000	58200000	65700000	59800000	57400000	3.26719e+07	4.80518e+07	1.48792e+07	452363	4.48672e+07	3.7279e+07	56100000	58500000	59700000	51100000	53200000	52600000	4.31288e+07	4.57382e+07	9.82593e+06	1.15016e+06	41000000	41100000	52800000	57000000	57300000	4.02978e+07	48700000
5.15_121.0649	88500000	66900000	59800000	2.19888e+07	5.40286e+06	2.18661e+07	9970000	70300000	90000000	95600000	105000000	86300000	86100000	66800000	57900000	3.01489e+07	3.45243e+06	4.00521e+07	89400000	57100000	88500000	95300000	95000000	96600000	80800000	73600000	69400000	2.26631e+07	5.48012e+06	4.82569e+07	68400000	77000000	95100000	104000000	86900000	94900000
5.16_131.0494	1.558e+07	1.51485e+07	2.2131e+07	3.96845e+06	325436	1.02347e+07	4.78677e+06	2.11529e+07	1.72683e+07	1.64535e+07	1.97214e+07	1.4155e+07	8.44332e+06	1.06242e+07	1.56311e+07	4.2573e+06	170216	7.01529e+06	1.11664e+07	1.20228e+07	2.48802e+07	2.56227e+07	2.09409e+07	1.11162e+07	1.16156e+07	1.55533e+07	1.97899e+07	1.53359e+06	538828	1.05417e+07	1.20501e+07	2.21287e+07	7.41637e+06	1.84262e+07	6.00835e+06	8.79669e+06
5.16_167.0340	67000000	58200000	55400000	9.26709e+06	930469	8.53549e+06	44700000	78500000	61500000	68500000	76200000	64500000	64500000	3.51218e+07	49600000	11985512	220750	3.27902e+06	4.05883e+07	64900000	68100000	75600000	55600000	65400000	64700000	42400000	48400000	4.09067e+06	352037	8.31215e+06	42600000	63600000	70900000	77900000	60100000	61300000
5.16_271.0968	500000000	502000000	453000000	67700000	1.2751e+07	47100000	330000000	540000000	435000000	481000000	517000000	469000000	476000000	311000000	422000000	89500000	3.32843e+06	4.3311e+07	287000000	449000000	494000000	526000000	425000000	456000000	455000000	359000000	405000000	53200000	7.99028e+06	67400000	305000000	428000000	506000000	533000000	415000000	437000000
5.16_297.1128	2.3734e+07	2.83265e+07	2.75314e+07	1.87869e+07	3.72522e+06	4.5331e+06	1.5658e+07	1.91612e+07	1.23746e+07	2.07941e+07	2.69387e+07	1.64232e+07	2.25376e+07	2.64899e+07	2.66538e+07	1.72095e+07	639922	6.32503e+06	2.15654e+07	1.2643e+07	1.93292e+07	2.95825e+07	2.20977e+07	1.87892e+07	1.29061e+07	2.24665e+07	2.65011e+07	5.85343e+06	2.39674e+06	7.96293e+06	1.6077e+07	2.09811e+07	1.85104e+07	1.37617e+07	1.78034e+07	1.302e+07
5.16_299.0917	2.51555e+07	1.52361e+07	2.12734e+07	3.09037e+06	540931	3.8105e+06	2.8322e+07	2.95317e+07	4.34858e+07	34000000	37000000	2.10364e+07	2.94509e+07	9.29395e+06	1.38813e+07	3.38021e+06	114285	3.45718e+06	3.0045e+07	2.82686e+07	3.14339e+07	2.65936e+07	1.03079e+07	45300000	4.52323e+07	3.17934e+07	3.78788e+07	1.15292e+06	183059	3.36528e+06	3.23314e+07	4.11724e+07	2.99126e+07	1.99112e+07	2.71552e+07	2.08925e+07
5.16_391.1542	63600000	89500000	78900000	2.35728e+07	7.3846e+06	1.50039e+07	4.30764e+07	55500000	54600000	59100000	59600000	58600000	64400000	67200000	77000000	2.22676e+07	1.15258e+06	1.52788e+07	4.1378e+07	51800000	60900000	66200000	55600000	59800000	61200000	57900000	75700000	2.35003e+07	4.57344e+06	2.05428e+07	4.24517e+07	49700000	64400000	64100000	51900000	54200000
5.16_417.1340	47700000	52700000	59000000	1.4269e+07	1.45486e+06	5.80501e+06	1.93904e+07	3.05391e+07	3.81709e+07	51800000	47400000	51200000	55200000	39400000	60100000	2.1148e+07	316662	6.63921e+06	1.72067e+07	2.34645e+07	3.89453e+07	59700000	42500000	59600000	48500000	53900000	63300000	1.35073e+07	921138	6.96021e+06	2.30397e+07	3.77457e+07	54300000	57800000	50400000	49300000
5.17_243.1021	1.18603e+07	2.01748e+07	7.18432e+06	2.39405e+06	1.1867e+06	473508	8.21572e+06	5.65863e+06	1.50585e+07	1.99556e+07	9.33478e+06	24700000	1.00215e+07	2.57598e+06	1.36476e+07	4.07041e+06	1.23193e+06	1.08612e+06	4.11386e+06	1.03235e+07	7.06802e+06	1.21807e+07	1.66137e+07	5.8137e+06	9.90072e+06	8.44982e+06	7.60912e+06	1.87042e+06	809184	1.75702e+06	4.04555e+06	6.95616e+06	5.69472e+06	1.9844e+07	5.08198e+06	1.02087e+07
5.17_344.1283	2.31469e+07	96000000	103000000	2.63085e+06	936869	139322	2.14552e+07	3.30024e+07	3.46618e+07	31700000	2.17952e+07	2.05217e+07	43900000	52300000	84200000	8.15909e+06	108152	275583	2.4771e+07	66500000	40400000	41000000	74400000	36100000	46600000	70800000	121000000	2.52594e+06	495654	145195	2.69948e+07	53200000	2.07798e+07	1.766e+07	2.05427e+07	2.28496e+07
5.18_243.1022	1.18603e+07	1.88363e+06	7.12557e+06	2.39405e+06	1.0823e+06	473508	5.5183e+06	5.65863e+06	5.75597e+06	6.54822e+06	9.33478e+06	9900000	1.00215e+07	2.57598e+06	6.84617e+06	4.07041e+06	1.23193e+06	1.08612e+06	4.11386e+06	1.37693e+07	1.62384e+07	2.14938e+07	8.98576e+06	5.8137e+06	2.02224e+06	6.12293e+06	7.60912e+06	1.87042e+06	809184	1.75702e+06	4.04555e+06	6.88858e+06	5.69472e+06	7.61488e+06	5.00584e+06	6.89445e+06
5.19_523.2118	9.24076e+06	9.10831e+06	9.1289e+06	326834	156294	1.80242e+06	7.01801e+06	9.49863e+06	3.68608e+06	3.72164e+06	1.05e+07	3.59905e+06	9.99115e+06	6.11651e+06	1.42801e+07	966712	41211.5	1.60509e+06	5.88227e+06	2.25497e+06	6.32864e+06	6.28768e+06	1.12131e+06	3.59575e+06	3.59916e+06	2.02813e+06	7.15475e+06	174818	104471	2.49724e+06	5.76038e+06	2.08508e+06	5.20137e+06	3.76672e+06	1.09136e+06	1.99847e+06
5.19_553.2225	50800000	66100000	61800000	4.52974e+06	699336	1.33201e+07	34100000	34800000	55300000	56000000	48100000	56000000	48600000	51700000	51200000	2.21224e+06	67213.4	1.42802e+07	31000000	43900000	64000000	56300000	54800000	52800000	54000000	39800000	57800000	1.6377e+06	276984	2.16085e+07	34600000	48900000	61600000	57900000	42400000	47400000
5.19_804.3196	9.72319e+06	1.47114e+07	2.9327e+07	7.11715e+06	264814	1.14671e+07	3.55615e+07	2.23466e+07	2.58645e+07	2.20346e+07	1.34473e+07	1.40917e+07	1.51065e+07	2.70383e+07	2.57843e+07	7.8982e+06	16616.4	1.80717e+07	39300000	45300000	2.63908e+07	1.77835e+07	2.22623e+07	1.08396e+07	2.01251e+07	1.15256e+07	2.64087e+07	4.88712e+06	169124	2.3227e+07	45800000	2.77159e+07	1.67428e+07	1.52688e+07	1.62219e+07	2.01351e+07
5.20_133.0649	3.38656e+07	4.17724e+07	4.0224e+07	8.90183e+06	2.04094e+06	50900000	52800000	4.33848e+07	3.72294e+07	3.76225e+07	3.34226e+07	3.35841e+07	3.43869e+07	3.86763e+07	3.4682e+07	9.3268e+06	981703	40000000	45500000	57900000	4.14284e+07	3.91053e+07	3.53344e+07	3.50772e+07	3.5786e+07	3.17154e+07	3.8012e+07	6.32395e+06	1.43909e+06	70500000	42700000	3.23396e+07	4.00314e+07	4.13154e+07	3.41777e+07	3.30686e+07
5.20_273.1123	575000000	616000000	525000000	159000000	2.14072e+07	78100000	334000000	493000000	503000000	557000000	571000000	566000000	596000000	392000000	518000000	200000000	1.26693e+07	79600000	320000000	447000000	537000000	620000000	537000000	564000000	543000000	501000000	543000000	136000000	2.37002e+07	98000000	350000000	462000000	625000000	594000000	515000000	560000000
5.20_526.2234	1.04385e+06	2.92872e+06	4.34421e+06	136417	7719.41	3.66838e+06	2.77971e+07	3.31626e+06	7.0226e+06	802578	894743	256352	362196	5.63405e+06	626285	153059	1586.34	6.14467e+06	4.05435e+07	4.4675e+07	8.38225e+06	704334	4.7965e+06	434992	3.37496e+06	380622	962131	26076	4336.04	8.35606e+06	3.6822e+07	1.16347e+07	736816	605376	400991	683433
5.22_500.2067	6.2807e+06	1.71476e+07	1.79305e+07	1.44888e+06	38526.3	551296	7.92171e+06	6.91651e+06	1.08269e+07	1.2246e+07	5.8591e+06	5.81074e+06	1.21441e+07	1.17826e+07	1.67807e+07	3.58778e+06	27572.2	324466	1.18768e+07	1.98217e+07	1.48411e+07	1.25889e+07	1.51955e+07	1.32345e+07	1.10455e+07	1.38054e+07	1.6767e+07	1.8148e+06	112091	571333	1.51321e+07	1.47656e+07	8.02777e+06	8.33286e+06	6.60169e+06	7.15965e+06
5.22_672.2611	694671	2.56916e+06	1.40786e+06	432173	39790.9	2.2866e+07	37900000	1.54866e+07	4.41716e+06	760022	1.04108e+06	669948	449019	5.75071e+06	2.65435e+06	199448	5505.96	2.22555e+07	35800000	45000000	5.83332e+06	1.15022e+06	1.00529e+06	990166	2.46225e+06	402358	1.79063e+06	120673	21840.4	48300000	29300000	9.16384e+06	773060	1.45293e+06	430518	533567
5.23_395.1497	39000000	2.96967e+07	2.98873e+07	9.67e+06	1.56764e+06	2.23807e+06	9.54914e+06	1.51612e+07	2.20787e+07	37300000	35900000	3.261e+07	50200000	2.33592e+07	36200000	1.48889e+07	940276	1.69373e+06	9.22837e+06	1.18556e+07	2.56046e+07	50600000	3.09474e+07	38200000	3.38649e+07	36100000	3.36994e+07	1.04953e+07	1.89492e+06	2.0324e+06	1.0426e+07	2.13132e+07	3.09101e+07	40200000	3.28088e+07	3.335e+07
5.23_551.2063	3.43618e+06	7.66699e+06	1.13293e+07	570671	39455.6	2.17493e+06	6.44568e+06	6.24727e+06	7.69811e+06	8.38616e+06	4.5724e+06	5.47942e+06	7.39773e+06	7.98141e+06	6.71272e+06	383980	30341.4	2.35864e+06	4.40482e+06	6.46514e+06	9.00053e+06	8.55127e+06	6.80418e+06	9.6854e+06	1.01584e+06	5.81521e+06	2.06754e+06	233570	34032.7	3.29211e+06	1.80108e+06	4.90134e+06	1.02169e+06	4.25286e+06	6.60838e+06	1.11231e+07
5.24_520.3391	437401	440604	407994	9.09544e+06	3.04128e+06	49100000	4.51163e+06	8.3446e+06	667134	1.02559e+06	565698	1426907	1.20619e+06	1.29005e+06	1.51027e+06	9.68842e+06	711164	36400000	9.0884e+06	5.65274e+06	1.69286e+06	666628	1.66992e+06	1.60321e+06	1.11664e+06	2.37539e+06	2.19336e+06	6.49648e+06	1.25276e+06	3.83113e+07	3.68485e+06	5.48253e+06	841249	1.90214e+06	1.69295e+06	1.18332e+06
5.26_394.1646	3.8877e+06	1.16506e+07	1.41646e+07	3.53223e+06	299330	9.95603e+06	43800000	1.47352e+07	7.5985e+06	6.4667e+06	837752	3.48363e+06	4.19365e+06	8.88376e+06	1.30105e+07	6.89724e+06	251667	1.31451e+07	66600000	72000000	1.54011e+07	6.52476e+06	1.38573e+07	7.30101e+06	8.34868e+06	1.27467e+07	1.96019e+07	3.49841e+06	1.04885e+06	1.67416e+07	59700000	1.49268e+07	4.61367e+06	4.99424e+06	4.29737e+06	3.7691e+06
5.26_523.2121	7.91508e+06	1.53144e+07	1.35444e+07	1.28584e+07	2.82811e+06	1.80242e+06	5.58662e+06	7.75934e+06	3.3443e+06	6.08744e+06	8.5558e+06	6.97765e+06	7.71708e+06	1.19639e+07	1.16767e+07	1.09126e+07	362458	2.01761e+06	3.98407e+06	7.08853e+06	9.45174e+06	4.68553e+06	3.25813e+06	2.34422e+06	5.9128e+06	6.47227e+06	1.10988e+07	8.99157e+06	1.66969e+06	4.63078e+06	4.42524e+06	2.04593e+06	8.249e+06	6.49944e+06	4.39707e+06	3.16158e+06
5.29_433.1650	1.97759e+07	3.35811e+06	1.32301e+07	1.76715e+06	1.49657e+06	7.11291e+06	1.40595e+07	1.66495e+07	1.98612e+07	1.34911e+07	1.43308e+07	1.45918e+07	8.04411e+06	1.10386e+07	1.37323e+07	2.32319e+06	122183	1.14335e+06	1.20285e+07	1.20583e+07	1.85193e+07	1.35323e+07	1.38408e+07	7.21426e+06	1.88178e+07	1.00838e+07	1.13339e+07	379271	1.23277e+06	3.43515e+06	1.40312e+07	1.51808e+07	1.89027e+07	1.59513e+07	1.18166e+07	7.96733e+06
5.30_553.2225	56000000	56900000	50500000	2.79767e+07	8.98946e+06	47500000	47300000	51100000	50500000	55600000	55000000	54200000	54700000	52600000	50700000	2.93777e+07	1.46021e+06	51500000	52700000	51000000	48000000	49100000	52400000	52300000	52000000	53800000	54800000	2.82072e+07	5.96975e+06	49500000	48600000	51200000	57600000	51700000	53200000	51500000
5.36_301.1070	56500000	61800000	42900000	2.03401e+07	7.53698e+06	2.78506e+07	21200000	58200000	58100000	64000000	59000000	56900000	25700000	45900000	63800000	2.22862e+07	5.90347e+06	3.06932e+07	44400000	67800000	64600000	63600000	62500000	60400000	63600000	54500000	66500000	1.83251e+07	1.04751e+07	3.32064e+07	39100000	68000000	61000000	38700000	55900000	56900000
5.37_523.2122	1.81222e+07	3.18827e+07	3.26893e+07	1.24737e+07	2.73266e+06	5.70851e+06	8.02993e+06	1.72708e+07	1.60321e+07	1.8909e+07	2.04102e+07	1.76056e+07	2.11949e+07	2.81074e+07	3.03778e+07	1.07493e+07	355979	3.05403e+06	1.17969e+07	1.6428e+07	1.95287e+07	2.19519e+07	1.64713e+07	1.79175e+07	1.86364e+07	1.86919e+07	2.8791e+07	8.93024e+06	1.64233e+06	4.48959e+06	1.2735e+07	1.69977e+07	2.11517e+07	1.84301e+07	1.75652e+07	1.49483e+07
5.39_133.0649	4.958e+06	8.59494e+06	4.93874e+06	2.32464e+06	1.36496e+06	9.65696e+06	1.06775e+07	1.69958e+07	1.46663e+07	1.37928e+07	5.95868e+06	1.3097e+07	1.23168e+06	7.38773e+06	1.52662e+06	3.03174e+06	278585	9.15577e+06	5.23618e+06	2.57031e+07	1.58309e+07	1.34568e+07	5.14761e+06	1.33927e+06	1.25569e+07	1.18304e+07	9.19186e+06	4.99749e+06	1.20162e+06	1.49815e+07	1.21311e+07	3.35839e+06	1.44333e+07	1.00329e+07	1.08088e+06	1.16758e+07
5.39_309.1126	2.45272e+07	36300000	38900000	3.26645e+06	272243	2.85032e+06	23200000	40100000	31100000	32400000	27000000	2.49306e+07	29500000	28000000	33000000	3.42754e+06	45589.6	1.98324e+06	2.35032e+07	36500000	39000000	32800000	28700000	29800000	30400000	2.19266e+07	32700000	1.7229e+06	161524	4.9628e+06	23900000	32300000	34500000	31800000	26200000	22900000
5.39_433.1650	82900000	89900000	91400000	6.22133e+06	1.45202e+06	3.59991e+07	104000000	125000000	108000000	109000000	90700000	82600000	97000000	68100000	83200000	7.25228e+06	106569	2.82075e+07	94400000	133000000	122000000	105000000	99600000	93900000	93700000	68400000	89000000	3.33424e+06	1.16723e+06	44100000	103000000	117000000	109000000	96400000	82000000	78300000
5.39_553.2226	61000000	84100000	80000000	9.95514e+06	2.58052e+06	59800000	85000000	74700000	75400000	76000000	71500000	59900000	74000000	68800000	82900000	1.05743e+07	292295	7.29883e+07	98100000	101000000	83200000	79600000	78400000	71400000	67000000	101000000	90600000	1.66417e+07	4.27261e+06	64000000	93100000	94600000	76900000	56200000	63700000	67600000
5.40_341.1386	1.58796e+07	1.62436e+07	1.54093e+07	5.26812e+06	857746	5.59674e+06	1.36208e+07	1.62632e+07	1.80794e+07	1.79651e+07	1.63096e+07	1.67907e+07	1.81348e+07	1.27949e+07	1.62647e+07	6.31657e+06	237724	5.71396e+06	1.62388e+07	1.88359e+07	1.80119e+07	1.78734e+07	1.87751e+07	1.78187e+07	1.7221e+07	1.5365e+07	1.74513e+07	3.94079e+06	801111	7.28155e+06	1.56508e+07	1.16485e+07	1.69651e+07	1.70967e+07	1.59774e+07	1.67882e+07
5.40_403.1545	89800000	123000000	127000000	9.64788e+06	1.67163e+06	8.5574e+06	78700000	128000000	102000000	108000000	95900000	85700000	112000000	92600000	113000000	9.85386e+06	196193	6.15716e+06	73100000	122000000	127000000	116000000	104000000	104000000	98600000	77000000	118000000	5.31589e+06	661496	1.44324e+07	83300000	107000000	112000000	104000000	93000000	80700000
5.40_435.1806	2.24741e+07	2.26228e+07	2.11602e+07	8.04293e+06	1.30671e+06	1.07832e+07	1.9996e+07	2.62605e+07	2.46076e+07	2.69549e+07	2.36574e+07	2.22746e+07	2.58554e+07	1.54912e+07	2.08262e+07	9.80583e+06	478131	1.0461e+07	2.30709e+07	3.13752e+07	2.76301e+07	2.67366e+07	3.04475e+07	2.73974e+07	2.51673e+07	2.15064e+07	2.52294e+07	6.5494e+06	1.14542e+06	1.27762e+07	2.2544e+07	2.6825e+07	2.59007e+07	2.32673e+07	2.30999e+07	2.35921e+07
5.41_299.0917	100000000	80400000	76900000	1.57353e+07	3.56967e+06	1.51008e+07	43700000	69100000	77900000	98300000	104000000	104000000	105000000	50600000	79100000	1.61264e+07	2.3171e+06	1.21197e+07	44800000	63700000	77900000	108000000	84400000	108000000	96100000	78700000	77600000	1.64177e+07	3.56735e+06	1.36801e+07	48900000	68100000	98000000	120000000	87100000	96800000
5.41_313.1072	69600000	73600000	76900000	3.42788e+06	167373	1.82341e+07	75000000	102000000	93000000	97400000	77000000	69600000	87200000	52400000	69900000	4.03712e+06	72734	1.22444e+07	77500000	111000000	101000000	97000000	86800000	86400000	80700000	66100000	72600000	1.92928e+06	152718	27800000	86200000	106000000	86800000	83600000	69700000	66400000
5.42_315.1227	3.48565e+07	3.16166e+07	3.05132e+07	6.17195e+06	795766	1.38101e+07	2.49352e+07	33700000	37500000	39400000	34600000	35300000	41700000	2.21496e+07	32700000	6.33174e+06	206874	1.2635e+07	31300000	40900000	38400000	43200000	40700000	40000000	35500000	34800000	34400000	3.48634e+06	733570	1.60485e+07	30400000	39800000	36900000	36500000	34600000	33000000
5.43_283.0969	76400000	96100000	98200000	4.65515e+06	426208	5.5225e+06	52300000	91700000	80700000	90400000	82600000	73000000	99900000	62400000	88600000	4.6627e+06	152740	3.54586e+06	52600000	98400000	102000000	102000000	81700000	87500000	82800000	65400000	88600000	2.38174e+06	321695	8.5781e+06	57000000	86500000	87200000	86600000	73500000	63000000
5.43_311.1277	53300000	78000000	76200000	1.93843e+07	3.04549e+06	6.77068e+06	35000000	53200000	58700000	59900000	53700000	53300000	64700000	63000000	74700000	1.97132e+07	683627	5.54661e+06	41700000	67900000	66300000	65200000	58800000	62900000	56900000	55600000	79400000	1.5393e+07	2.1502e+06	9.34663e+06	41200000	54600000	60200000	60300000	52100000	51600000
5.43_405.1694	62000000	90600000	88300000	2.12636e+07	3.68968e+06	7.84861e+06	45900000	63700000	62700000	70100000	61800000	58900000	76800000	70400000	83100000	2.61506e+07	752899	6.6508e+06	49600000	67100000	75400000	77000000	71000000	71700000	65900000	64500000	123000000	1.73515e+07	2.4066e+06	1.09995e+07	51000000	64400000	68700000	68400000	61100000	59400000
5.43_551.2070	2.08356e+07	2.8827e+07	3.05641e+07	3.91713e+06	299927	1.31977e+07	35900000	3.0488e+07	2.70581e+07	29600000	2.24562e+07	2.23902e+07	2.58861e+07	2.22596e+07	2.94871e+07	4.44663e+06	24443	9.21042e+06	3.47907e+07	41200000	3.02636e+07	2.66266e+07	2.67313e+07	2.28851e+07	2.13844e+07	2.13095e+07	3.11316e+07	2.88062e+06	147921	1.28757e+07	39000000	3.43137e+07	2.2123e+07	1.9844e+07	2.04235e+07	2.08973e+07
5.44_423.2176	1.52427e+07	1.34528e+07	1.1222e+07	880487	92757.7	945508	6.0525e+06	8.41905e+06	1.17353e+07	1.43485e+07	1.45785e+07	1.32328e+07	1.75054e+07	4.39926e+06	1.24887e+07	1.29294e+06	19329.5	819992	7.20181e+06	7.86866e+06	1.25158e+07	1.94361e+07	1.58961e+07	1.68946e+07	1.77873e+07	1.39428e+07	1.35595e+07	1.1036e+06	103422	1.1014e+06	6.95059e+06	1.28528e+07	1.50518e+07	1.4108e+07	1.4517e+07	1.68691e+07
5.44_496.3398	885437	1.02238e+06	1.33329e+06	1.37438e+07	5.64554e+06	1.22126e+07	7.35399e+06	6.0501e+06	1.82114e+06	1.45522e+06	1.31339e+06	1.51063e+06	1.56066e+06	2.43078e+06	2.10538e+06	1.14978e+07	1.84845e+06	1.10809e+07	1.32067e+07	8.33511e+06	1.78896e+06	1.62818e+06	1.93416e+06	1.74823e+06	519290	3286815	2.82015e+06	9.14592e+06	2.25376e+06	1.65112e+07	8.00017e+06	5.90903e+06	1.26885e+06	1.43481e+06	1.93455e+06	1.76809e+06
5.46_311.1274	38700000	51600000	54500000	1.55912e+07	2.34207e+06	5.62574e+06	1.4339e+07	37000000	42500000	9.97223e+06	43400000	1.82043e+07	48200000	45400000	2.0759e+07	1.62117e+07	13573.6	4.00838e+06	7.46424e+06	41800000	45500000	50200000	42300000	5.2262e+06	2.02309e+07	42800000	1.19527e+07	1.25071e+07	1.71919e+06	6.5467e+06	26400000	38900000	2.18608e+07	2.31318e+07	38900000	9.43019e+06
5.48_405.1695	39400000	42200000	3.44815e+07	3.82309e+06	2.92649e+06	4.76133e+06	2.66639e+07	37900000	3.51563e+07	3.41613e+07	40200000	3.5598e+07	3.29127e+07	2.72853e+07	3.5862e+07	5.20187e+06	534459	4.99807e+06	2.27097e+07	2.75447e+07	37000000	3.69195e+07	2.70311e+07	3.51418e+07	3.4166e+07	2.32184e+07	3.12546e+07	1.42446e+07	1.98216e+06	6.93548e+06	2.43011e+07	2.55736e+07	40100000	3.43408e+07	2.98726e+07	3.00335e+07
5.49_283.0969	73200000	63700000	58900000	3.55761e+06	302826	4.64726e+06	46000000	82600000	64200000	69200000	79200000	70100000	64800000	3.82421e+07	57100000	3.61605e+06	152740	2.6078e+06	3.42026e+07	46300000	74100000	73000000	49500000	60100000	64900000	3.34899e+07	66600000	1.77105e+06	234701	6.27486e+06	4.03003e+07	50700000	78600000	81800000	54400000	59000000
5.49_409.1647	2.03585e+07	1.29258e+07	1.2307e+07	1.237e+06	246727	665172	4.99462e+06	7.44934e+06	1.42287e+07	2.06178e+07	2.04408e+07	1.89527e+07	2.31403e+07	8.13291e+06	1.49725e+07	2.17545e+06	209053	341214	4.64584e+06	5.00653e+06	1.50846e+07	2.09739e+07	1.51504e+07	2.23481e+06	1.73088e+07	1.20372e+07	1.12613e+07	1.12857e+06	147717	687428	5.33534e+06	8.76303e+06	1.78412e+07	2.24846e+06	1.84792e+07	1.86908e+07
5.49_551.2069	2.18637e+07	1.63827e+07	1.56651e+07	2.54254e+06	213117	1.31977e+07	3.33565e+07	2.7314e+07	2.00138e+07	2.00763e+07	2.33661e+07	1.50071e+07	1.65108e+07	9.15292e+06	1.64891e+07	2.97395e+06	24443	9.21042e+06	2.56575e+07	1.95247e+07	2.14693e+07	1.60871e+07	1.4074e+07	1.46786e+07	1.62415e+07	8.10471e+06	9.84973e+06	1.89936e+06	147921	1.55849e+07	2.89522e+07	1.84092e+07	1.72748e+07	1.7086e+07	1.34147e+07	13245400
5.49_553.2226	35000000	38700000	36300000	1.39534e+07	2.58052e+06	2.43682e+07	59800000	53100000	43400000	38000000	42500000	36700000	35700000	28700000	37300000	1.5558e+07	511550	2.60005e+07	53000000	49800000	44700000	33600000	33200000	2.97891e+07	34000000	3.00731e+07	30300000	7.0948e+06	2.29708e+06	31500000	56600000	44700000	41500000	26800000	2.20456e+07	31300000
5.50_299.0913	1.30275e+07	1.60631e+07	29100000	2.12691e+06	415716	6.63208e+06	8.60319e+06	2.16962e+07	3.71215e+06	2.34061e+07	51600000	2.51437e+07	2.33856e+07	1.26771e+07	1.17488e+07	1.93476e+06	296190	5.13459e+06	7.10916e+06	1.51926e+07	2.1879e+07	2.44726e+07	1.79773e+07	2.11632e+07	1.57927e+07	6.50453e+06	5.05243e+06	2.31132e+06	280317	4.15968e+06	1.04784e+07	9.4763e+06	1.83236e+07	2.66073e+07	1.05124e+07	1.15697e+07
5.50_315.1228	2.57038e+07	1.62571e+07	1.42408e+07	2.46434e+06	385984	7.1068e+06	1.47181e+07	2.01488e+07	2.23022e+07	2.56456e+07	2.77422e+07	2.5456e+07	2.38664e+07	7.4152e+06	1.80986e+07	1.59355e+06	206874	8.5086e+06	1.36333e+07	1.36924e+07	2.18472e+07	2.56353e+07	1.88429e+07	2.33085e+07	2.19319e+07	1.5057e+07	1.24752e+07	1.12043e+06	446879	8.83698e+06	1.46095e+07	1.848e+07	2.38566e+07	2.63135e+07	1.91511e+07	2.24372e+07
5.50_407.1498	1.28737e+07	1.42406e+07	1.36318e+07	1.51187e+06	210866	1.53408e+06	6.17744e+06	4.24647e+06	7.52423e+06	1.50853e+07	1.47368e+07	1.03704e+07	1.5437e+07	7.36601e+06	1.51226e+07	1.75229e+06	81182.6	916017	4.49285e+06	4.70184e+06	1.13074e+07	1.63414e+07	7.33543e+06	1.03478e+07	1.00986e+07	1.11697e+07	1.15385e+07	1.51507e+06	151384	1.50193e+06	6.37791e+06	1.03699e+07	1.35631e+07	1.72995e+07	8.84052e+06	8.73219e+06
5.51_403.1542	3.68283e+07	3.91431e+07	3.50019e+07	829683	278705	4.96627e+06	2.9811e+07	4.65833e+07	1.68612e+07	2.58981e+07	4.01177e+07	3.56113e+07	2.37558e+07	9.91636e+06	2.17139e+07	2.59416e+06	68843.6	3.60363e+06	2.35284e+07	3.15588e+07	2.24536e+07	2.7453e+07	2.92749e+07	3.59494e+07	2.33974e+07	1.22504e+07	2.59687e+07	733239	55568.2	7.15788e+06	1.83798e+07	2.99043e+07	2.00906e+07	2.69679e+07	1.33594e+07	1.85134e+07
5.51_409.1648	1.51789e+07	1.29258e+07	1.2307e+07	1.237e+06	246727	665172	4.99462e+06	7.44934e+06	1.42287e+07	2.0307e+07	1.59272e+07	1.89527e+07	2.38738e+07	8.13291e+06	1.49725e+07	2.17545e+06	209053	341214	4.64584e+06	5.00653e+06	1.50846e+07	2.15686e+07	1.51504e+07	1.43869e+07	1.73088e+07	1.20372e+07	1.12613e+07	1.12857e+06	143598	687428	5.33534e+06	8.76303e+06	1.78412e+07	15938228	1.7544e+07	1.86908e+07
5.52_285.1125	237000000	229000000	215000000	1.73744e+07	5.17102e+06	1.5791e+07	120000000	188000000	187000000	220000000	239000000	212000000	240000000	159000000	229000000	2.12536e+07	1.388e+06	1.33373e+07	107000000	136000000	219000000	256000000	175000000	217000000	215000000	166000000	192000000	1.1874e+07	1.94839e+06	2.38836e+07	121000000	159000000	236000000	254000000	196000000	199000000
5.52_313.1071	3.4197e+07	2.73716e+07	2.61387e+07	1.03966e+06	84752	4.63127e+06	2.72305e+07	42300000	2.48496e+07	1.85225e+07	3.73493e+07	3.52917e+07	3.25775e+07	17660678	2.56741e+07	1.05031e+06	64667.3	3.40539e+06	1.30561e+07	2.99998e+07	3.86352e+07	3.66626e+07	2.92875e+07	1.85932e+07	2.91884e+07	1.78667e+07	1.9069e+07	552111	124245	7.20602e+06	2.89175e+07	3.10425e+07	3.95338e+07	3.95537e+07	2.77144e+07	2.90584e+07
5.52_377.1385	2.56872e+07	7.8336e+06	2.39516e+07	1.46563e+06	202774	550573	2.96275e+06	1.29038e+07	1.93381e+07	2.6962e+07	2.53565e+07	1.40616e+07	2.85503e+07	5.29989e+06	1.57655e+07	1.11204e+06	41641	120052	2.27594e+06	7.24465e+06	2.13088e+07	3.04923e+07	2.04023e+07	2.26437e+07	2.15547e+07	7.42849e+06	9.90403e+06	711301	187402	268079	4.429e+06	1.11331e+07	2.83037e+07	3.16491e+07	2.25589e+07	2.1145e+07
5.52_433.1650	3.68393e+07	2.79241e+07	3.27061e+07	2.12726e+06	445244	5.44975e+06	3.37672e+07	39325250	3.72244e+07	3.7399e+07	3.79423e+07	3.48154e+07	3.25057e+07	2.15797e+07	2.3735e+07	2.94009e+06	97481.2	3.55438e+06	2.89957e+07	3.16517e+07	3.84365e+07	3.38346e+07	3.1172e+07	3.177e+07	3.01937e+07	2.33102e+07	2.30094e+07	1.70148e+06	105349	9.41263e+06	3.03419e+07	3.30939e+07	3.98869e+07	3.55404e+07	2.80043e+07	2.9552e+07
5.52_506.1965	74800000	219000000	232000000	1.16338e+07	1.50061e+06	956020	71500000	117000000	119000000	116000000	81200000	82800000	139000000	169000000	224000000	1.75343e+07	48950.8	1.71344e+06	91700000	251000000	122000000	117000000	231000000	120000000	122000000	209000000	289000000	5.17251e+06	624639	1.90667e+06	99300000	203000000	84600000	72100000	66200000	82400000
5.52_526.2233	841898	1.12094e+06	4.29864e+06	214492	11289.6	566395	7.80018e+06	2.29654e+06	975822	740938	596321	369533	519713	2.40951e+06	1.10023e+06	273080	1925.5	920640	1.15286e+07	1.43216e+07	3.49774e+06	911407	867698	1.14404e+06	1.46894e+06	1.37e+06	3.79294e+06	263979	8001.26	1.52415e+06	4.5875e+06	5.86551e+06	1.02223e+06	389772	608380	647701
5.53_133.0648	6.33343e+06	1.27242e+07	1.48078e+06	2.4061e+06	165064	1.45562e+07	2.65469e+07	2.06422e+07	1.72665e+07	1.73093e+07	7.21644e+06	7.93397e+06	2.64256e+06	1.46059e+07	4.37608e+06	1.66503e+06	187693	1.23334e+07	1.17187e+07	1.34542e+07	1.71364e+06	1.39785e+06	3.87165e+06	4.07642e+06	4.22891e+06	1.04433e+07	1.42083e+07	1.20693e+06	684044	2.04009e+07	2.4371e+07	9.7789e+06	1.61037e+07	3.21872e+06	3.17854e+06	6.1524e+06
5.53_211.0756	8.06942e+06	9.89133e+06	1.31553e+07	2.01998e+06	763178	2.90128e+06	9.5599e+06	2.1131e+07	2.27357e+07	2.50861e+07	3.19384e+07	2.07672e+07	1.24698e+07	4.86365e+06	8.82539e+06	1.97457e+06	108430	5.53477e+06	9.38934e+06	2.15927e+07	1.34584e+07	2.96011e+07	6.62868e+06	1.74026e+07	1.44734e+07	1.38123e+07	9.93507e+06	3.14944e+06	464453	5.1743e+06	8.2948e+06	1.67284e+07	1.6527e+07	3.16912e+07	8.36361e+06	1.654e+07
5.53_229.0862	2.95042e+07	9.81041e+06	2.29939e+07	2.58155e+06	747776	2.9105e+06	2.46683e+07	2.21865e+07	1.66852e+07	2.92317e+07	3.19098e+07	2.08936e+07	1.85715e+07	8.22795e+06	6.49848e+06	3.77554e+06	134479	5.75224e+06	2.24642e+07	1.5729e+07	2.50351e+07	1.02837e+07	7.10657e+06	2.39768e+07	1.58312e+07	1.98045e+07	9.10664e+06	2.80242e+06	258198	8.06906e+06	8.31238e+06	9.46564e+06	7.33218e+06	2.83633e+07	8.81678e+06	2.32754e+07
5.53_379.1546	98800000	87100000	82100000	7.72448e+06	934573	1.91203e+06	1.7852e+07	34100000	59900000	98700000	97600000	83100000	114000000	53000000	92500000	1.17232e+07	445793	860844	1.56557e+07	1.79778e+07	73200000	116000000	69700000	97300000	90100000	63900000	71300000	6.79512e+06	748833	1.69087e+06	2.00602e+07	33700000	93900000	109000000	85500000	86500000
5.53_523.2122	27900000	33900000	31900000	7.49842e+06	792618	7.76792e+06	2.38366e+07	2.80546e+07	2.19798e+07	2.35959e+07	2.78569e+07	2.42437e+07	2.41441e+07	2.82893e+07	34700000	6.32912e+06	41854	5.95479e+06	1.8542e+07	2.24258e+07	2.8183e+07	2.58267e+07	1.86252e+07	2.10852e+07	2.25765e+07	1.74108e+07	2.59864e+07	4.98345e+06	605169	8.35763e+06	2.27991e+07	2.10107e+07	2.70601e+07	2.28891e+07	1.84133e+07	1.89287e+07
5.53_537.2275	1.69757e+07	1.61664e+07	1.7329e+07	1.05638e+06	78052.7	2.41282e+06	1.42908e+07	1.64343e+07	1.83279e+07	1.57149e+07	1.51782e+07	8.45056e+06	1.67378e+07	1.4102e+07	1.86666e+07	1.01705e+06	8062.86	1.64153e+06	1.24409e+07	1.47516e+07	1.71845e+07	1.83934e+07	1.56147e+07	1.35156e+07	1.73185e+07	1.11538e+07	1.44774e+07	594822	26088.8	3.31792e+06	1.41291e+07	1.40482e+07	1.71708e+07	1.96351e+07	1.42353e+07	1.58901e+07
5.54_374.1391	4.08151e+06	1.31485e+07	1.54931e+07	1.08571e+06	38677.2	334845	1.50974e+07	1.77434e+07	1.55772e+07	9.30107e+06	5.12771e+06	5.18965e+06	2.06183e+06	1.31725e+07	1.70271e+07	2.53365e+06	14509.8	506722	2.2191e+07	52700000	1.5937e+07	7.44425e+06	1.66095e+07	3.34005e+06	9.21175e+06	9.49841e+06	2.30602e+07	592579	30741.6	642927	2.38866e+07	2.69661e+07	6.93187e+06	4.7868e+06	4.93613e+06	6.12657e+06
5.57_476.1861	1.8011e+07	81900000	89500000	3.03873e+06	554561	107760	1.90181e+07	37800000	31200000	29300000	1.96686e+07	20900000	40800000	54800000	81600000	4.39925e+06	24446.3	219232	2.33015e+07	66200000	36000000	37200000	57100000	34000000	36700000	64500000	103000000	1.16647e+06	208835	64333.4	2.50805e+07	57600000	24200000	1.93367e+07	1.91228e+07	1.9243e+07
5.58_394.1650	2.9689e+06	1.17899e+07	1.69337e+07	1.31648e+06	210366	210415	4.60024e+06	3.02585e+06	8.10868e+06	3.86889e+06	1.58848e+06	5.10031e+06	9.14821e+06	1.17867e+07	9.56174e+06	2.47805e+06	108146	652248	1.29193e+07	1.96582e+07	6.47524e+06	6.40038e+06	1.29446e+07	5.41225e+06	8.4449e+06	1.35662e+07	2.50662e+07	3.44017e+06	664638	522519	1.14187e+07	1.65307e+07	2.5532e+06	3.32376e+06	3.82656e+06	2.93495e+06
5.68_277.2160	3.29451e+07	4.02736e+07	3.41331e+07	5.84903e+06	335761	9.72702e+06	2.20492e+07	1.65278e+07	2.87516e+07	3.40043e+07	3.41973e+07	3.32484e+07	3.25358e+07	2.43281e+07	1.09416e+07	7.81383e+06	197456	8.67833e+06	2.19909e+07	2.66555e+07	3.35302e+07	3.83308e+07	2.77414e+07	3.16493e+07	1.36904e+07	2.42988e+07	2.91268e+07	3.94692e+06	419155	3.956e+06	2.04579e+07	2.47416e+07	1.46966e+07	3.529e+07	2.89288e+07	2.89855e+07
5.73_381.2645	273111	133180	196929	2.23738e+06	1.90614e+06	99800000	45900000	47700000	1.81625e+07	2.44208e+06	457215	1.08865e+06	341622	3.61241e+06	602071	1.91557e+06	1.65349e+06	83200000	42100000	46900000	1.13931e+07	600738	1.22105e+06	823938	532353	398546	795594	1.79122e+06	1.98911e+06	84900000	51600000	2.41102e+07	6.09581e+06	1.24153e+06	944576	1.55656e+06
5.73_394.1652	2.11276e+06	2.89356e+07	2.49192e+07	674359	203584	112712	1.94535e+07	7.67802e+06	1.38042e+07	2.55652e+06	8.52025e+06	9.27115e+06	1.37021e+07	1.45053e+07	1.21019e+07	782960	67911.5	235633	3.12704e+07	3.95021e+07	4.4967e+06	3.28658e+06	2.49811e+07	2.64673e+06	1.5057e+06	1.81582e+07	3.19147e+07	3.6136e+06	853692	221797	2.54268e+07	2.3931e+07	9.69024e+06	611721	1.75991e+06	3.39e+06
5.73_638.2564	3.27707e+06	1.58926e+07	1.87001e+07	645313	193512	9724	3.38509e+06	3.02665e+06	7.53153e+06	8.14326e+06	3.65646e+06	4.73787e+06	8.73268e+06	1.13397e+07	1.59636e+07	1.51425e+06	6623.16	26905.7	4.02364e+06	11747240	7.81905e+06	8.40829e+06	1.39937e+07	8.85932e+06	8.95074e+06	1.0861e+07	8.37513e+06	518281	127911	38159.1	5.08064e+06	1.01389e+07	6.86469e+06	6.13102e+06	4.9242e+06	5.64054e+06
5.75_205.1953	119000000	142000000	121000000	2.50437e+07	3.20569e+06	3.52166e+07	85800000	81600000	102000000	132000000	117000000	119000000	126000000	104000000	131000000	2.11751e+07	2.7784e+06	2.85718e+07	91000000	104000000	115000000	132000000	110000000	125000000	114000000	93300000	118000000	1.94591e+07	1.84579e+06	4.34387e+07	95000000	82600000	134000000	126000000	100000000	107000000
5.75_638.2565	3.27707e+06	1.58926e+07	1.87001e+07	645313	193512	19287.9	3.38509e+06	3.02665e+06	7.53153e+06	8.14326e+06	3.65646e+06	4.73787e+06	8.73268e+06	1.13397e+07	1.59636e+07	1.51425e+06	6623.16	26905.7	4.02364e+06	11747240	7.81905e+06	8.40829e+06	1.39937e+07	8.85932e+06	8.95074e+06	1.0861e+07	1.54647e+07	402646	58364.7	50598	5.08064e+06	1.01389e+07	6.86469e+06	6.13102e+06	4.9242e+06	5.64054e+06
5.76_149.1325	2.46401e+07	3.34722e+07	2.64423e+07	7.59747e+06	1.78433e+06	8.93596e+06	1.30765e+07	1.74622e+07	2.01978e+07	2.82161e+07	2.46741e+07	2.55051e+07	2.54745e+07	1.77262e+07	2.91521e+07	7.56833e+06	816212	9.47287e+06	1.1342e+07	2.07954e+07	2.39863e+07	3.05225e+07	2.18039e+07	2.56547e+07	2.58337e+07	1.61714e+07	2.38249e+07	5.7456e+06	523485	1.32517e+07	1.55514e+07	8.88274e+06	2.8988e+07	3.14139e+07	1.85728e+07	2.26675e+07
5.77_123.1169	1.88992e+07	2.16472e+07	3.13087e+07	6.15498e+06	1.552e+06	5.00492e+06	2.82481e+07	8.21281e+06	1.52469e+07	4.08871e+07	2.2072e+07	4.35429e+07	2.14764e+07	3.34992e+07	2.76291e+07	3.4936e+06	1.17438e+06	3.31491e+06	2.32635e+07	3.54767e+07	3.76807e+07	4.3721e+07	4.578e+07	4.4025e+07	4.36353e+07	2.74886e+07	3.11881e+07	4.53485e+06	902384	6.65989e+06	3.06069e+07	2.95267e+07	2.49819e+07	4.70009e+07	1.95183e+07	3.43932e+07
5.78_135.1168	2.79341e+07	3.53274e+07	2.78646e+07	5.92223e+06	1.27341e+06	1.12103e+07	2.41523e+07	1.56608e+07	1.22892e+07	3.28553e+07	3.09296e+07	2.34325e+07	2.01351e+07	2.17768e+07	2.89212e+07	4.92861e+06	768184	1.06118e+07	1.7775e+07	2.3021e+07	2.69445e+07	3.79676e+07	1.72653e+07	2.41006e+07	2.90728e+07	18171645	2.7351e+07	2.36535e+06	1.70018e+06	3.5009e+06	1.81746e+07	1.48686e+07	3.23342e+07	2.42656e+07	20808521	3.47219e+07
5.78_315.1228	7.13161e+06	6.22899e+06	4.54575e+06	3.34656e+06	478213	8.99901e+06	3.86308e+06	5.84179e+06	6.81891e+06	8.75527e+06	6.01348e+06	6.88557e+06	1.24258e+07	2.24649e+06	4.37193e+06	2.66534e+06	201465	7.24739e+06	1.14195e+07	6.55675e+06	6.73797e+06	7.57744e+06	6.75768e+06	7.14108e+06	6.87686e+06	9.87524e+06	4.22715e+06	2.34397e+06	590036	9.0847e+06	4.22026e+06	1.1903e+07	8.14257e+06	9.99749e+06	4.91086e+06	7.23725e+06
5.80_355.1543	7.2892e+06	3.20016e+06	3.68874e+07	1.67667e+06	283329	1.44018e+06	9.08853e+06	1.80893e+07	2.96093e+07	5.16049e+06	6.0467e+06	5.2257e+06	6.00949e+06	1.79959e+07	3.8782e+07	977935	17038.1	501656	9.42417e+06	6.03487e+06	3.01362e+07	9.58447e+06	3.27497e+07	5.08412e+06	3.82016e+06	2.87277e+07	2.85458e+07	922794	101850	1.4543e+06	9.61533e+06	1.86735e+07	4.37421e+07	9.35953e+06	1.12475e+06	4.72593e+06
5.80_537.2273	4.00208e+06	6.46594e+06	9.38096e+06	2.65279e+06	156734	2.90842e+06	5.91793e+06	2.23545e+06	8.60251e+06	4.22962e+06	4.01004e+06	9.20675e+06	8.43671e+06	8.79931e+06	9.90455e+06	1.90658e+06	43306.6	2.46425e+06	7.65567e+06	7.55344e+06	3.86555e+06	9.6606e+06	1.00346e+07	2.61261e+06	9.49682e+06	6.37426e+06	9.08555e+06	1.87783e+06	235336	3.19457e+06	7.85003e+06	6.08147e+06	7.48925e+06	9.50996e+06	8.72135e+06	8.77986e+06
5.85_355.1544	3.76288e+07	3.16697e+07	2.68988e+07	1.67667e+06	283329	1.44018e+06	9.08853e+06	1.80893e+07	2.96093e+07	3.40598e+07	3.96027e+07	3.42809e+07	43600000	1.79959e+07	2.83022e+07	977935	17038.1	501656	9.42417e+06	6.65622e+06	2.27274e+07	53600000	2.7106e+07	3.13878e+07	3.27826e+07	2.87277e+07	1.92716e+07	922794	101850	1.4543e+06	9.61533e+06	1.18434e+07	3.72503e+07	4.32782e+07	2.7364e+07	2.77278e+07
5.85_491.2799	64400000	56300000	49000000	2.4814e+06	449297	2.21694e+06	1.49457e+07	2.09492e+07	3.74597e+07	58800000	64200000	56400000	76000000	2.07779e+07	50400000	1.53428e+06	39011.9	2.02383e+06	7.39362e+06	1.51751e+07	4.20699e+07	85100000	47700000	54600000	57200000	3.63712e+07	3.64691e+07	1.50047e+06	217316	2.44612e+06	7.47785e+06	2.28393e+07	63400000	66300000	43000000	47800000
5.88_205.1952	41300000	69700000	67300000	2.1132e+06	989231	3.57154e+06	1.04616e+07	4.33908e+07	4.47379e+07	42200000	44900000	2.38106e+07	50000000	42600000	57400000	2.35655e+06	448659	5.94752e+06	1.53669e+07	4.28596e+07	5.44058e+07	48800000	1.92712e+07	2.38291e+07	2.88239e+07	2.83876e+07	50000000	1.13696e+06	441631	6.30828e+06	6.84013e+06	4.08204e+07	70100000	47900000	36300000	7.92233e+06
5.88_325.1432	2.1296e+07	2.14014e+07	2.53854e+07	760751	149519	242084	5.10561e+06	1.11101e+07	1.62325e+07	1.80811e+07	2.05324e+07	2.40355e+07	2.37557e+07	1.36658e+07	2.57675e+07	969632	168423	169611	4.46296e+06	7.36791e+06	1.85436e+07	2.83179e+07	1.87688e+07	2.43425e+07	2.50426e+07	1.57388e+07	1.82249e+07	1.7499e+06	231238	219057	4.93041e+06	10090307	1.78797e+07	2.54676e+07	2.00692e+07	2.14531e+07
5.89_149.1325	9.72266e+06	1.36339e+07	1.17602e+07	704331	426680	1.16972e+06	6.02536e+06	1.43523e+07	1.26881e+07	1.05007e+07	2.34141e+06	6.05672e+06	1.50288e+07	5.97217e+06	9.37297e+06	361584	171734	1.77976e+06	4.81402e+06	4.3307e+06	1.49942e+07	7.78083e+06	1.32931e+07	1.48013e+07	6.99184e+06	4.40015e+06	5.05678e+06	381984	180133	1.09517e+06	8.20423e+06	1.16203e+07	9.51728e+06	6.53285e+06	2.31197e+06	9.03879e+06
5.90_461.2699	2.27645e+07	2.49798e+07	2.04504e+07	831566	108911	226240	5.06375e+06	1.22677e+07	1.73635e+07	1.89755e+07	2.12651e+07	1.85983e+07	2.66672e+07	1.43103e+07	1.99181e+07	443701	4869.42	172091	4.86759e+06	7.71419e+06	1.97608e+07	2.95529e+07	2.08239e+07	2.47209e+07	1.99852e+07	1.68815e+07	2.01552e+07	372814	44087.6	266114	5.2707e+06	9.45631e+06	2.25405e+07	2.71915e+07	2.07252e+07	2.24502e+07
5.94_379.2477	38855.6	13748.6	0	132864	1.44067e+06	80000000	8.06626e+06	8.38709e+06	2.96941e+06	137569	52759	86909.7	70090.3	148011	7103.15	69610	1.79205e+06	54500000	8.64437e+06	4.94009e+06	1.50379e+06	139482	28902.6	123659	46876	105537	15270.8	110834	2.39735e+06	2.41338e+07	6.11451e+06	3.75891e+06	618155	292484	125506	107992
6.12_409.2951	49629.4	128184	80366	295868	530724	2.24147e+07	1.4841e+07	1.37248e+07	5.30527e+06	666312	143208	324119	131463	1.04527e+06	299794	276394	454231	1.83201e+07	1.48795e+07	1.53796e+07	3.58103e+06	435462	322215	232959	129406	205620	224473	281866	700724	1.65276e+07	1.79604e+07	6.31267e+06	1.72243e+06	253808	278154	402661
6.19_423.2178	8.94747e+06	1.63365e+07	1.55921e+07	712217	35095.6	2.30089e+06	7.8673e+06	1.13225e+07	1.34732e+07	9.11982e+06	6.8283e+06	4.88017e+06	6.83956e+06	6.60551e+06	1.10777e+07	1.09678e+06	13258.3	1.56962e+06	9.60169e+06	9.36419e+06	1.84591e+07	1.37188e+07	1.53875e+07	5.57434e+06	2.14486e+07	1.43093e+07	1.08034e+07	1.24041e+06	41474.8	1.17143e+06	1.0987e+07	1.17723e+07	2.3131e+07	9.55253e+06	1.35035e+07	1.66498e+07
6.21_339.1591	1.42992e+07	1.3144e+07	1.09261e+07	299403	21556.7	146129	1.8871e+06	4.98643e+06	7.6669e+06	1.30472e+07	1.45457e+07	1.21245e+07	1.73434e+07	5.43012e+06	9.83035e+06	176794	1567.8	80477.1	1.59769e+06	3.32492e+06	9.75217e+06	1.36677e+07	1.03583e+07	1.32257e+07	1.45443e+07	7.23069e+06	7.24049e+06	178892	13601.7	86399.4	2.02432e+06	4.13842e+06	1.46724e+07	1.78663e+07	1.04764e+07	1.20881e+07
6.22_425.2326	62900000	53600000	49300000	4.41918e+06	346609	1.26096e+07	2.04649e+07	2.77229e+07	38600000	66800000	52300000	49700000	57800000	1.92628e+07	42100000	6.14307e+06	64546.1	8.75161e+06	2.54218e+07	2.42443e+07	48100000	77100000	46400000	65500000	63500000	52000000	43100000	6.15883e+06	290325	7.11792e+06	2.61028e+07	3.19375e+07	65900000	68500000	37900000	49200000
6.28_395.2219	2.11129e+07	1.90918e+07	2.13873e+07	1.1838e+06	77740.9	962275	6.42816e+06	1.03641e+07	1.2847e+07	2.05917e+07	1.88096e+07	1.76017e+07	2.05427e+07	8.36269e+06	1.7503e+07	1.38786e+06	3787.72	505704	5.8942e+06	7.26158e+06	1.577e+07	1.486e+07	1.3018e+07	2.07741e+07	2.1733e+07	1.80077e+07	1.78169e+07	1.60939e+06	56374.7	613441	5.80837e+06	8.70675e+06	2.26365e+07	2.19139e+07	1.30969e+07	1.68129e+07
6.48_282.2796	731259	104483	569891	913366	1.08011e+06	1.06545e+07	320504	380421	1.81599e+06	1.12835e+06	942296	2.55413e+06	281259	5.77128e+06	914099	1.90056e+06	796404	479364	2.01287e+06	243606	3.02143e+06	3.89371e+06	2.427e+06	706978	1.93074e+06	1.34967e+06	1.32425e+06	377233	1.72026e+06	544839	737754	1.47678e+06	7.29119e+06	1.65959e+06	1.47242e+07	315047
6.81_716.5224	5.11517e+06	577486	7.15528e+06	2.04377e+06	1.02644e+06	9544.56	364979	233266	446217	7.71814e+06	2.68638e+06	1.10564e+06	3.97882e+06	4.46417e+06	827416	5.36398e+06	3.48976e+06	3.90079e+06	437257	1.73159e+06	6.78395e+06	1.23207e+07	3.08559e+06	1.50808e+07	6.16098e+06	5.76709e+06	5.77893e+06	3.67926e+06	145121	920986	6.25111e+06	1.5298e+06	1.68393e+06	5309.79	6.66004e+06	2.11291e+06
6.93_365.2694	600643	503180	333320	821469	2.67653e+06	2.33281e+07	9.61693e+06	1.46697e+07	5.18173e+06	2.89359e+06	1.16065e+06	1.14322e+06	673498	1.27635e+06	738405	611982	1.96307e+06	2.1582e+07	1.68259e+07	1.4293e+07	7.54055e+06	2.52987e+06	1.42163e+06	1.58268e+06	689480	522087	580895	799696	2.12253e+06	2.12269e+07	2.07425e+07	8.05022e+06	5.40419e+06	3.27545e+06	1.05618e+06	1.75776e+06
7.09_427.3423	45900000	44800000	35500000	6.2887e+06	1.84223e+06	1.0873e+07	1.69415e+07	2.72966e+07	32800000	47300000	47100000	41800000	36400000	1.91395e+07	42100000	5.6104e+06	507827	3.74766e+06	1.55419e+07	2.81987e+07	34700000	39300000	3.26852e+07	43100000	37900000	2.11716e+07	2.72239e+07	6.38905e+06	987503	8.09129e+06	1.69849e+07	1.86778e+07	39000000	69200000	2.41756e+07	27700000
7.10_467.3346	47400000	48400000	3.66478e+07	7.25856e+06	2.44972e+06	1.86363e+07	2.57314e+07	3.28577e+07	3.84761e+07	50700000	4.56821e+07	45200000	3.0145e+07	3.00151e+07	40300000	6.54986e+06	534289	7.66665e+06	2.64333e+07	3.59023e+07	3.80415e+07	4.5006e+07	2.74215e+07	54700000	3.90021e+07	2.50595e+07	2.86665e+07	4.3873e+06	1.07007e+06	1.39665e+07	2.55197e+07	2.5117e+07	4.33182e+07	70600000	2.69815e+07	2.98242e+07
7.18_607.2923	6.96324e+06	9.10534e+06	4.09569e+06	138000000	74900000	9.0896e+06	1.10269e+07	1.37229e+07	6.03104e+06	1.18264e+07	8.3681e+06	1.17397e+07	1.01802e+07	1.04827e+07	1.15055e+07	151000000	6.84071e+06	68500000	5.89943e+06	7.79532e+06	8.66891e+06	1.33189e+07	2.31181e+07	1.31564e+07	1.64404e+07	1.32328e+06	2.04321e+06	70400000	1.67587e+07	2.27491e+07	1.83502e+07	1.57561e+07	5.44867e+06	1.99912e+07	1.785e+07	1.23337e+07
7.34_613.4829	9.86032e+06	1.3073e+07	1.51617e+07	1.2512e+07	2.4862e+07	2.68632e+07	1.36173e+07	1.50207e+07	1.48835e+07	1.60969e+07	1.09415e+07	1.0473e+07	1.43392e+07	1.71179e+07	1.74299e+07	1.26055e+07	6.744e+06	1.72886e+07	4.27412e+06	1.29615e+07	1.31797e+07	7.93261e+06	6.72927e+06	1.40346e+07	1.55387e+07	5.99865e+06	1.78745e+07	1.26186e+07	1.20254e+07	1.85566e+07	5.45951e+06	1.45951e+07	1.44504e+07	1.71318e+07	1.51526e+07	1.41987e+07
7.36_551.4262	2.01804e+07	2.07354e+07	1.4711e+07	2.71627e+07	44000000	1.76269e+07	1.61008e+07	1.84413e+07	1.61058e+07	2.05944e+07	1.52616e+07	1.38592e+07	1.51499e+07	8.1562e+06	2.14818e+07	30200000	32400000	1.19166e+07	1.74752e+07	1.45171e+07	1.84371e+07	1.87526e+07	1.74073e+07	2.05045e+07	1.54067e+07	1.5877e+07	1.9183e+07	2.88618e+07	32600000	1.3201e+07	1.5482e+07	1.43834e+07	1.57186e+07	2.32611e+07	1.6161e+07	1.73047e+07
7.37_568.4277	3.9274e+07	4.16579e+07	1.08359e+07	4.71222e+07	4.64454e+07	1.14235e+07	3.97156e+07	4.6185e+07	4.16512e+07	4.13124e+07	3.62214e+07	3.79388e+07	4.53987e+07	4.23316e+07	1.59425e+07	5.52031e+07	8.31036e+06	1.47194e+07	4.36709e+07	2.16894e+07	4.46795e+07	3.76826e+07	8.13593e+06	5.01854e+07	4.34993e+07	1.476e+07	4.65379e+07	6.01629e+07	1.1363e+07	2.43092e+07	2.68548e+07	3.91805e+07	4.03545e+07	4.5041e+07	4.1218e+07	2.07623e+07
7.39_441.3577	2.16578e+07	3.03675e+07	2.71363e+07	2.51391e+06	1.05813e+06	3.29652e+06	1.30447e+07	1.90817e+07	2.04055e+07	2.56481e+07	2.22085e+07	1.85037e+07	2.22962e+07	17842407	2.27886e+07	3.28366e+06	270709	1.53129e+06	1.33251e+07	2.09272e+07	2.22399e+07	2.66654e+07	1.49962e+07	2.47118e+07	1.7033e+07	1.53855e+07	2.56289e+07	4.21818e+06	617097	2.29216e+06	1.47704e+07	7.35593e+06	2.36093e+07	41400000	1.7852e+07	7.83185e+06
7.40_481.3507	2.87108e+07	1.14651e+07	2.38187e+07	2.04849e+06	157801	4.03867e+06	1.52548e+07	1.84044e+07	1.81457e+07	2.75397e+07	1.72251e+07	2.58862e+07	2.0818e+07	1.69657e+07	8.19746e+06	852493	193896	2.60984e+06	1.57043e+07	2.46823e+07	1.15597e+07	2.99509e+07	1.94117e+07	2.3187e+07	2.09319e+07	1.56039e+07	2.13187e+07	867241	97388.8	3.97475e+06	1.95155e+07	2.34567e+07	2.21882e+07	3.27833e+07	2.45255e+07	1.95616e+07
7.61_568.4272	6.10806e+06	2.7368e+06	2.43002e+06	1.91319e+06	5.20803e+06	4.81131e+06	9.86576e+06	4.35563e+06	4.08325e+06	2.8547e+06	5.37114e+06	3.15525e+06	4.9654e+06	7.00184e+06	5.09572e+06	3.09432e+06	6.99198e+06	2.34336e+06	4.81186e+06	3.05404e+06	9.4355e+06	3.61017e+06	3.45211e+06	5.60537e+06	5.64729e+06	3.64315e+06	2.0502e+06	1.88666e+06	7.2544e+06	3.86072e+06	3.37035e+06	5.12709e+06	3.68435e+06	1.72441e+07	4.90523e+06	2.80505e+06
7.70_568.4273	2.70937e+06	2.7368e+06	3.04596e+06	1.83688e+06	3.59028e+06	4.81131e+06	9.86576e+06	6.20072e+06	2.81182e+06	3.95512e+06	5.37114e+06	3.15525e+06	8.264e+06	7.1287e+06	5.09572e+06	3.73682e+06	1.15222e+07	1.05944e+06	3.33754e+06	3.28413e+06	7.35921e+06	4.25546e+06	3.53076e+06	1.48983e+07	5.64729e+06	3.64315e+06	2.88707e+06	3.17458e+06	3.28988e+06	6.23972e+06	8.13756e+06	2.0908e+06	1.17254e+06	1.72441e+07	7.17787e+06	3.16046e+06
7.74_495.3670	3.4258e+07	2.2026e+07	1.59318e+07	6.07483e+06	1.24484e+06	9.70126e+06	2.10108e+07	5.62653e+06	2.46436e+07	2.78127e+07	3.19631e+07	2.29748e+07	2.4467e+07	9.98019e+06	2.72252e+07	5.87147e+06	987442	3.62477e+06	1.00055e+07	2.17737e+07	1.96656e+07	2.86558e+07	2.44001e+07	2.75591e+07	3.31212e+07	1.62535e+07	2.43208e+07	5.97524e+06	1.54123e+06	8.11809e+06	1.81721e+07	2.25134e+07	1.13057e+07	3.9628e+07	3.24982e+07	2.38269e+07
7.75_455.3734	2.46415e+07	1.96025e+07	1.18884e+07	2.88557e+06	654998	6.34631e+06	1.24362e+07	1.75026e+07	1.76904e+07	2.68104e+07	2.22844e+07	2.03211e+07	2.2415e+07	5.60649e+06	2.11564e+07	3.84264e+06	344356	2.79756e+06	6.46736e+06	1.87107e+07	2.21914e+07	1.17656e+07	1.68137e+07	1.97218e+07	2.17167e+07	4.46265e+06	1.30634e+07	1.46249e+06	458958	5.19667e+06	1.22367e+07	1.40969e+07	7.96503e+06	2.98405e+07	1.25032e+07	1.66669e+07
8.07_613.4830	1.05078e+07	1.0489e+07	1.07498e+07	2.1679e+07	2.6507e+07	3.26783e+07	1.13557e+07	9.95487e+06	1.18415e+07	7.92769e+06	1.0226e+07	1.27054e+07	5.04794e+06	1.3735e+07	9.65429e+06	2.43065e+07	1.97017e+07	1.49209e+07	8.24007e+06	9.20392e+06	4.55055e+06	1.65628e+07	9.4398e+06	16565558	1.42875e+07	8.72457e+06	7.27959e+06	3.184e+07	3.08999e+07	1.879e+07	4.79401e+06	1.11148e+07	9.45372e+06	1.87335e+07	1.20376e+07	5.61024e+06
9.88_738.5078	2.35599e+07	7.90552e+06	1.49799e+07	7.95065e+06	2.38063e+06	2.16275e+07	2.60632e+06	3.11068e+06	7.47973e+06	1.68494e+07	5.6634e+06	6.2731e+06	3.48251e+06	2.09994e+07	1.44013e+07	8.07341e+06	1.23882e+07	8.08919e+06	4.31876e+06	5.00586e+06	9.4029e+06	1.88758e+07	1.00887e+07	8.41615e+06	2.66504e+07	1.48647e+07	1.52826e+07	1.2959e+07	6.2908e+06	9.61598e+06	7.76349e+06	4.65619e+06	3.87469e+06	3.97844e+07	1.99886e+07	6.70533e+06
