# Supplementary material for: Poplar leaf bud resin metabolomics: seasonal profiling of leaf bud chemistry in Populus trichocarpa provides insight into resin biosynthesis
Source: Plant Cell Physiol. 2024 Dec 19;66(3):291–303. doi: 10.1093/pcp/pcae149 (PMC11957272; doi:10.1093/pcp/pcae149)
Supplement: pcae149_Supp [file pcae149_supp.zip › suppl_data/pcp-2024-e-00152-File006.xlsx]

## Sheet: Supplemental Table S7
Supplemental Table S7. Surface resin data matrix. The following table displays the peak areas for mass features in surface resin extracts detected by UPLC-HRMS. The analysis was done on positive ionization mode. The first column displays retention time (min) and mass-to-charge ratio (m/z) of the detected mass features. The label displays sampling month of the surface resin extracts. Abundance of …
Retention time_m/z	T1-S1-1	T1-S1-2	T1-S1-3	T1-S2-1	T1-S2-2	T1-S2-3	T1-S3-1	T1-S3-2	T1-S3-3	T1-S4-1	T1-S4-2	T1-S4-3	T1-S5-1	T1-S5-2	T1-S5-3	T1-S6-1	T1-S6-2	T1-S6-3	T1-S7-1	T1-S7-2	T1-S7-3	T1-S8-1	T1-S8-2	T1-S8-3	T1-S9-1	T1-S9-2	T1-S9-3	T1-S10-1	T1-S10-2	T1-S10-3	T1-S11-1	T1-S11-2	T1-S11-3	T1-S12-1	T1-S12-2	T1-S12-3	T2-S1-1	T2-S1-2	T2-S1-3	T2-S2-1	T2-S2-2	T2-S2-3	T2-S3-1	T2-S3-2	T2-S3-3	T2-S4-1	T2-S4-2	T2-S4-3	T2-S5-1
Label	January	January	January	February	February	February	March	March	March	April	April	April	May	May	May	June	June	June	July	July	July	August	August	August	September	September	September	October	October	October	November	November	November	December	December	December	January	January	January	February	February	February	March	March	March	April	April	April	May
0.53_199.0795	3991.51	538.643	0	76886.1	112655	78808.1	10467.6	23046.3	8770.84	578.821	745.321	921.255	0	0	0	269.707	0	0	0	0	0	0	0	0	0	0	0	14553.8	15485.8	17412.7	4161.45	2955.82	0	0	3521.79	0	26502.5	2433.58	0	70570.7	191885	173820	38506.7	20171.5	147300	6482.79	4721.79	17868.2	0
0.80_243.1055	0	0	0	47428.6	130013	121026	6537.71	16271.9	4818.1	686.943	6353.06	0	709.848	0	0	0	0	0	0	0	0	0	0	0	0	0	0	12144	10270.7	6716.46	0	862.216	0	0	1282.67	0	5643.81	971.619	0	82593.3	220070	127685	24850.1	2623.68	71083.6	4566.29	4858.21	34275	0
1.53_309.0935	11898.6	80843.9	105457	62198.2	87744.7	16374.4	534299	1.44851e+06	560632	190242	135276	24778.3	270687	65943.6	62798.8	6297.45	122879	11494.7	46674	68490	10060.3	79398.8	199680	57033.6	244242	661877	28289.3	62442.5	94904.2	41682.9	50343.6	13738.2	34139.8	51345.7	60312.1	98712.1	138821	181495	84555.3	146775	142334	30365.4	2.1751e+06	4.43058e+06	2.40418e+06	130370	130337	17971.4	22670
1.57_299.1314	6435.57	3226.55	0	58473.9	178629	176530	4684.63	18223.7	14625.9	597.196	5185.16	584.333	6166.14	0	0	0	0	0	0	0	609.241	0	0	0	0	0	0	4590.41	16409	5290.26	7086.97	14287.4	0	0	4276.11	0	37502.8	3496.48	0	129565	287625	81111.7	69559.9	6181.59	111690	3086.59	6499	49597.6	0
1.58_287.1315	536.341	0	0	70462.6	86902.8	70753.6	2782.97	11136.4	4493.63	0	0	0	0	0	0	0	0	0	0	0	0	0	0	0	0	0	0	2420.78	3554.04	4186.7	1423.39	0	0	0	0	0	10452.4	1017.47	0	69063.3	248723	184550	40083.5	4025.26	74042.5	0	1047.32	7422.3	0
2.90_291.0855	15073.7	20777.1	15895.8	38504.1	44087.1	8585.83	50036.5	83021.9	116012	7352.42	3308.88	2229.87	21079.4	821.897	4191.09	947.624	1800.12	558.552	633.853	2329.99	0	2876.54	0	0	3132.29	2258.22	5225.07	40776.2	85675.7	38890.3	9296.31	6311.45	9723.05	20816.7	10677.8	11753.9	34173.6	38498.1	13615.9	86906.7	113854	26514.3	106456	116470	272495	14966.2	12061.8	1671.09	3933.01
2.93_331.1578	1496.1	0	0	33182	43310.1	33974.3	554.689	3332.65	0	0	0	0	0	0	0	0	0	0	0	0	0	0	0	0	0	0	0	1912.6	838.382	1848.37	561.096	907.633	0	0	547.064	0	6878.11	1214.15	0	43800.5	128646	59693.5	5002.53	1430.98	15848.8	765.408	946.635	5247.09	0
3.03_329.1418	4867.71	3445.2	0	50720.5	96205.9	97110.8	5595.21	21251.9	9692.49	1203.88	3170.52	1211.82	990.383	0	0	0	0	0	0	0	0	0	0	0	0	0	0	9897.79	7057.07	10156.8	8308.8	4746.29	0	0	5843.48	0	24901.8	3651.32	0	73330.5	188495	124788	46103.8	5802.59	41705.2	4345.14	2716.96	28276	0
3.08_331.1576	3278.64	1865.48	0	70968.4	133605	112717	3322.06	18596.3	2456.29	627.851	2175.33	0	0	0	0	0	0	0	0	0	0	0	553.284	0	0	0	0	8948.03	8669.47	8130.22	4259.96	5611.54	0	0	5969.42	0	24260.5	3876.51	0	104719	283310	178084	39679.6	2065.97	45515.8	4174.85	3364.81	30100.3	0
3.08_415.1894	31319.2	18102.5	0	230712	358520	390283	13478.7	69297.7	16818.8	4647.45	19183.6	10865.3	5526.68	0	0	0	0	0	0	0	2364.69	0	0	0	0	0	0	26082.2	28026.9	28616.9	44565.7	42900.7	0	0	33941	0	146372	25661.6	0	276271	587529	376140	169563	19970.1	211261	14731	13722.7	106980	0
3.27_465.1344	40513.8	74290	138917	31091.8	117141	30622.8	76392	186098	207357	68470.5	26436.2	7148.6	162746	14858.9	22665.4	6382.6	15314.2	3536.98	49150.4	47430.7	8329.9	39695.3	21220.9	31231.4	43256.3	128181	18858.8	34553.3	103493	56634.5	34213	39514.5	38676	41510.1	80504.6	98271.4	100419	178844	89383.4	154229	120159	66372.7	99406.4	254424	424859	16928.3	20720.9	4958.89	14600.9
3.29_531.2478	15775.2	9900.03	0	79428.4	149233	174392	1628.88	20147.9	1732.15	638.855	8081.9	3053.98	0	0	0	0	0	0	0	0	0	0	0	0	0	0	0	13442.3	9909.5	14903.6	22186.3	18565.8	0	0	10633	0	73804.9	13519.2	0	111803	308448	114243	56293.9	14616.7	90026.2	1876.88	4013.8	41277.8	0
3.31_447.2155	6020.07	3130.87	0	30214.6	71138.9	48750.8	2249.15	14007.4	2359.93	0	1210.49	0	0	0	0	0	0	0	0	0	0	0	0	0	0	0	0	0	9327.99	11035.2	4527.24	8003.72	0	0	9222.82	0	30501.9	8013.75	0	48486	163056	61492.3	11308.3	1827.89	31385.3	3931.65	6115.06	19732.2	0
3.43_447.2156	7658	3964.69	0	19651.8	60389.3	52056.9	2720.23	8672.25	2355.18	786.779	827.09	821.542	2486.08	0	0	0	0	334.106	653.621	0	0	0	0	0	0	256.183	0	3343.78	3104.66	2185.01	4097.45	10120	0	0	3936.91	0	29087.4	2147.47	0	14182.9	68014.7	0	34100.3	3001.49	42277.6	726.909	0	18826.9	0
3.45_871.2635	0	0	0	60776.4	365665	32725.7	233825	672756	763100	177960	22028.2	609.423	481793	9912.33	16284.5	942.695	7091.08	0	107260	86024.7	698.159	85845.8	17598	39458.8	74619	362795	15257.7	46364.8	356893	101172	0	0	0	0	0	0	0	0	0	419876	373720	167566	373020	817613	1.1643e+06	6848.12	21388.1	0	3822.43
3.46_119.0488	935.118	3853.9	8447.51	0	5708.3	508.596	4363.66	14653.8	18260.5	4907.59	817.794	634.62	8485.03	0	1186.4	966.929	611.142	620.811	706.455	883.202	1608.8	1538.77	524.985	1589.21	1039.23	8715.76	0	1278.9	6718.46	2161.12	0	872.341	0	1533.83	2128.55	3002.57	5354.1	7700.93	3353.76	9512.03	8717.07	3576	5615.2	22131.9	47503.8	0	3130.37	1037.2	0
3.46_213.0904	3590.43	8341.72	19657.7	5849.84	45269.7	3990.85	29778.1	111774	147295	23437.2	3293.77	0	66900	877.917	2756.53	0	1465.91	0	5674.94	9646.04	0	6787.97	2183.65	3883.42	7178.92	45791.4	779.045	5851.64	52885.1	10807.6	1846.93	3139.5	3874.2	2304.51	8104.24	11296.9	13971.5	38254.4	13608.7	65256.2	52668.1	24212.5	47207.4	182272	340558	1725.42	3373.58	0	0
3.46_442.1695	138489	268418	339211	559635	1.43697e+06	507739	774635	1.88637e+06	1.78778e+06	690479	381479	131315	1.57966e+06	308662	239784	102628	186733	68318.8	888961	507946	132054	798777	308586	324247	497392	1.06221e+06	239714	357896	907151	591384	176561	138418	134561	143920	317788	298193	353990	475841	464225	1.03094e+06	1.43007e+06	725198	1.06251e+06	1.70129e+06	3.38087e+06	241268	287901	71152.3	188976
3.46_470.2008	30453.8	83337.4	119529	77800.3	331692	48890.5	180442	375439	443290	160668	33700.4	6365.94	345887	18424.4	25311.5	6298.42	18541.3	4410.48	118484	89429.4	6248.25	98474.8	29436.2	45336.8	80785.7	281039	26376.7	46640.3	261728	104126	21869.9	25520.5	23979.5	29230.5	77799.3	107918	92958.5	182083	97927.7	328052	300233	153644	270671	481332	488366	13490.7	27558.9	3078.63	13508.5
3.46_656.1848	442.709	4932.57	9826.71	1443.17	13304.7	0	6391.4	34439.8	52135.1	4093.99	0	0	23617.2	0	0	0	0	0	629.676	1838.2	0	785.189	0	1482.24	0	13179.5	417.663	0	14555.4	1478.61	0	0	681.231	0	1760.59	7318.7	5447.56	23508.1	5335.43	21030.1	13833.2	6458.18	12111.5	60450.6	110045	0	409.407	0	0
3.46_872.2664	4681.7	13069.1	21253.9	27308.5	155912	14019.8	97673.8	284019	329773	79067.3	8632.71	0	210729	3753.37	6015.83	0	3900.75	0	46949.8	40224.3	0	41459.9	8919.97	18498.4	34047.2	155654	6240.84	20829	156857	44574.7	2236.04	3579.83	4685.43	5805.11	13380.1	16164.5	15619.6	29053.7	21116.8	179231	156768	70729.3	161176	357532	505491	3532.27	7368.13	0	552.298
3.47_118.0648	60816.3	92615.6	113240	32514.8	99854.2	27582.7	84541.7	144255	149907	78598.2	46870.6	23004.1	109368	16561.4	28643.9	12361.3	27877.9	17525.4	39751.7	50529.2	35565.3	35603.3	39833.2	46071.3	40548.1	94256.2	19222.8	47336.8	106059	54614.9	22683.3	43153	60469.4	62133	86830.1	89201.2	111016	151714	98463.8	108566	98641.3	77197.5	89874.7	204116	237237	40343.6	28924.2	17705.8	16727.8
3.55_563.1829	0	1182.83	0	0	7602.6	5063.29	0	532.95	2965.34	0	0	0	0	0	0	0	0	0	0	0	0	0	0	0	0	0	0	0	967.391	0	0	0	0	0	1763.26	0	5985.6	4767.66	0	16522.4	24456.7	13502.2	0	0	7449.19	0	0	0	0
3.56_163.0384	149577	278881	147951	163405	431509	100722	351921	800788	801034	146280	45885.5	65074.2	129029	13624.8	16226.3	9024.33	36236.6	9614.74	21746.6	26784	20252.2	88319.9	30563.2	37140.2	39263.6	45348.9	27926.7	153017	302933	122144	143285	96742.7	129470	219817	204506	165250	417401	383150	117297	403757	331784	160049	621214	767239	1.17631e+06	76181.9	94381.9	29353.1	20253.1
3.56_325.0905	24902.3	51425.3	28125.3	101972	243142	55886.1	196981	565945	629258	122019	25319.6	43388	79380.2	13869.8	7230.17	8493.48	11949.9	5163.69	9523.01	16602.9	7387.67	52109.5	11181.3	17339.3	22815.6	20567.7	16187.2	86866.9	238631	67871.5	26511.1	20032	24410.9	37074.1	35136.9	30493.2	75247.4	73107.5	28858.7	223376	187303	82476.2	362556	434126	638001	41859.2	57058.2	15762	9652.05
3.56_441.1738	726.099	4589.84	915.399	39673.6	115585	30426.2	102587	231521	253094	31896.7	16354.7	13365.9	36184.5	3338.14	2211.47	0	4223.3	501.012	4386.67	4854.13	3188.29	23135.6	5708.07	7490.89	9147.74	7495	5932.82	49088.7	95256.8	27945.8	928.721	742.755	1590.43	1529.08	1102.94	2236.17	4844.14	5829.43	1062.17	99584.6	80097.2	37284.4	144268	198693	305069	18767.4	26548.8	6408.19	4188.92
3.63_163.0384	114840	153156	118533	138232	283513	66762.2	244638	625063	541787	86440.2	29760.3	20553.8	92573.2	13072.5	9645.44	6618.51	7110.98	11196.9	15414.6	17544.2	13792.8	47203.7	5372.31	30508.7	27310.9	36588.4	16079.7	85043.9	214374	79283.4	94479.8	70788.6	93053.8	119998	112058	128729	307681	297105	141002	331382	260819	239051	511394	688583	1.01736e+06	51539.5	72587.7	20205.4	21629.9
3.63_325.0906	14323.7	23289.3	23702.8	39541.4	118245	19441.1	67042.3	262334	268023	0	15210	0	40228.2	3310.23	1720.35	3018.43	6691.74	0	6611.79	4561.87	1504.36	21048.2	2761.87	7842.66	9715.43	19778.3	6691.95	26692.7	0	35148.7	11082.3	9146.74	10780.2	14427.6	17455	18268.3	39946.6	47826.9	32905.8	141180	128689	87931.9	296064	336630	482973	22498.5	34505.7	6212.98	6677.97
3.63_441.1739	0	947.192	611.397	17545.5	28722.2	6227.68	27182	78429.6	79642.4	14724.1	4018.12	7136.91	16626.9	0	0	586.34	751.934	0	1492.07	1606.75	0	9136.75	0	3077.71	4117.46	4310.92	1612.01	0	0	13060.5	0	0	0	677.677	2522.45	0	2648.97	2810.95	730.03	44234.2	42259	29444.4	106541	140868	146093	6704.87	11175.2	875.835	0
3.63_463.1568	51919.6	96210.2	76534.8	38563.7	120467	19349	91302.2	327699	473760	0	16490.6	0	58867.9	6909.86	4510.74	1729.33	4052.66	1124.9	4467.96	8957.14	3533.9	19717	0	9729.81	15708.7	26121.7	0	40317.6	89399.4	32195.4	0	42525	0	41318.9	0	76398.7	155733	204561	83688.8	181611	155024	115064	468707	571844	796450	20002.4	0	0	7963.34
3.65_245.0800	10415.1	15820	10218.8	38529.7	59846	20637.7	82885	41413.7	16364.5	178127	128841	90746.4	383656	526921	357298	493114	434047	637600	444632	369958	600258	377707	562608	457264	67192.8	247568	327634	10930	28377.3	21342.2	26618.1	19705.6	11636.1	18789.7	20459.1	19181.4	20258.9	16073.4	9950.16	61271.8	56510.2	108421	25297.3	69484.1	61873.3	30175.3	87516.3	15115.1	255235
3.66_275.0905	6714.9	4510.24	5583.5	34039.8	32136.1	17541.7	32836.6	15965.2	7243.7	147217	166546	90224.3	227021	551522	312584	448371	391572	552164	288802	296150	371195	296839	482168	275504	29562.9	129583	194699	21134.5	39465.9	18264.9	19843.5	10123	5649.07	11200.8	0	11011.3	6578.1	6304.2	6260.25	58611.2	58836.9	100457	15558.6	30221.8	30282.9	41913.8	116120	21613.7	224665
3.67_123.0436	52374.7	79087.7	80941.1	90492.6	206193	82073.7	172070	369411	300087	162878	112299	41554.2	178209	37982.5	47978.8	24081.7	35953.5	28954.3	58802.5	62293.3	23254.2	85680	67701.2	43132.5	101648	144007	45486.9	81504.6	165636	106774	40326.6	32651.8	38593.5	52173.4	74275.5	70620.6	102953	125785	118022	296286	289993	105035	326695	598715	627572	115514	124495	36239.3	32631.7
3.67_213.0904	14114.4	31334.8	63725.6	18814.3	101229	25121.8	41253.9	5669.51	47584.4	66664.6	9522.09	6973.99	127070	14766	16751.5	590.565	13191.8	3613.45	26632.1	26598.7	3964.87	28223.8	36362.7	19606.8	62204.7	123646	13659.5	23822.2	53762.5	30940	11178.8	19738	21869.7	0	0	54513.4	19192.5	0	64250.3	97344.6	82250.7	68903.4	0	593.741	59768.8	8730.1	9796.65	4790.38	6583.61
3.67_866.3078	12259.9	25783.4	54340.1	17973.7	96513.5	23201.8	24036.6	3257.63	30462.9	48327.7	7798.79	3148.78	113254	13337.6	10772.8	0	7561.73	2391.57	30518.4	14535.4	4052.27	30266.4	33152.2	10871.1	40326.2	87971.2	8912.35	10382.7	30551.9	18566.6	14304	7718.6	17509.8	0	0	48092.8	20165.4	51875.6	0	60913.9	77037.3	38640.2	0	0	47762.6	7134.67	5116.93	2835.43	3845.39
3.67_871.2622	18210.9	42674.6	98532	13377.4	74129.8	16427	31411	5106.11	41081.2	53798.2	5400.29	2813.21	102468	9333.89	10993.6	0	8393.38	2675.18	17998.9	17517.8	3060.6	21630	33053.3	15116.6	45227.9	100682	8122.49	14544.4	37685.8	18651.5	16674.3	27616.2	23960.8	18231.3	61956.3	88728.4	31577.8	105216	108956	77337.8	66615	46547.1	0	643.148	59752	6927.4	7605.91	2360.9	4893.04
3.71_147.0437	36124.4	67744.9	58870.6	75260	167327	52764.7	128555	344775	294562	141854	36834.2	45852.6	108460	20475.1	26051.1	8049.79	21877.8	15291.5	13290.3	18630.5	10481.1	36105.4	34861	31666.8	54785.7	48313.6	27859.8	59067.8	107419	52559.3	42687.8	38376.5	44053.5	48071.1	68815.4	83914.2	115016	92292.4	73354	123723	75401.6	48489.9	158789	284171	418191	41964.7	41421.3	12599	9149.93
3.71_309.0957	6148.76	15266.5	13505.7	46863.6	125332	31047.8	70641.7	234402	191042	76555.9	20429.7	18969.4	77350.3	12945.8	15017.3	2599.4	7195.04	3819.67	8077.63	7949.04	4316.45	26859.5	21145.9	14632.2	26174.9	24921.2	15806.8	36456.8	66112.6	24399.7	7825.93	7736.09	11926.7	8977.41	19032.3	16615.1	24213.4	27769.4	17823.7	79684	51562.1	25655.6	104764	202329	291383	22129.3	20443.8	6044.98	3199.09
3.72_447.1616	279346	517498	505598	328699	801969	222201	482507	1.94964e+06	1.86836e+06	484871	174961	170052	499515	81406.8	103590	14518.4	61332.1	33438.3	34754.3	64505.6	32476.7	172594	185566	86145.5	183078	203891	84850.2	334728	501821	248946	410550	289151	458470	433047	723267	656540	950122	797330	570670	662275	328923	172821	744089	1.20308e+06	1.68107e+06	188711	130227	60827.4	26647.4
3.73_227.0696	78097.7	143052	201772	41352.4	155346	38442.3	87353.3	255590	186178	77276.4	34320.4	9606.63	132607	18197.4	19737.6	6627.53	18953.9	6755.95	45443.4	45237.8	9523.28	39673.1	37559.9	25636.5	55502.9	120236	17986.8	35982.9	98792.6	49252.5	76858.9	69561.7	79573.9	87656.5	154584	191538	186510	311722	232205	120859	178316	61029.9	191778	378591	383283	26126.7	38598.3	7448.2	9911.59
3.73_835.2399	13440.3	42079.1	70168.6	36766.9	325027	26971.6	179629	695862	441745	128250	21023.3	0	301705	8259.46	13879.7	736.021	9238.34	1061.94	51169.4	52886.4	1317.37	39190.2	35942.8	18239.5	74143	299495	9912.8	30864.8	199135	51971.3	12223.7	12676.2	14506.6	16405.5	36803.7	66030.1	59325.2	137821	82366.9	280963	411475	96839.7	550085	1.19296e+06	1.02353e+06	13754.2	28949.2	1635.44	3353.86
3.74_167.0333	120201	203443	251283	71687.5	209990	66120.2	118687	340922	251605	114726	60080.5	23640.7	196755	30599.3	39531.7	15134.2	32393.8	17966.4	76424.4	64077.6	21889.8	62308.2	58054.3	35658.3	81016.7	179525	34418.9	56238.5	145160	74391.8	114715	96701.6	106492	130939	208912	231099	265245	390975	306252	175670	246659	89660.1	269457	490397	501114	39862.7	59789.4	17937.2	23706
3.75_177.0540	26838	32894.7	25283.1	25849.5	100495	36753.4	95150.9	163765	129391	29046.8	10956.5	12488.2	51089.1	20480.6	10906.2	5184.74	9048.88	5641.97	14605.8	7600.49	19441.3	31222.9	12967.2	16694.9	15325.5	11149.9	11242.5	37290.7	32962.7	39467.4	23076.7	4378.49	14877.5	23814	25615.3	27932.3	44899.3	37330.1	15146.4	65065.4	176840	83956.8	108040	223208	252822	23181	15330.2	10683.6	3430.24
3.76_447.1618	229622	404680	421674	94560.1	234997	51043.9	127310	571750	769153	0	24975.1	0	128336	12733	17526.9	2601.21	14798.1	0	8654.18	11717.7	14296.9	39169.6	0	0	85773.8	52398.7	21423.4	0	0	0	370802	253078	380637	367621	673199	533626	837970	660023	484117	169284	111706	176853	532331	939222	1.1302e+06	0	50211.9	0	9325.27
3.77_147.0437	24677.4	41979	41385.4	41315.3	107515	29826	97213.5	267446	295047	39586.4	26476.8	0	69705.8	6439.15	14568.3	4873.4	7614.48	7649.19	20063.4	21793	4334.56	22533.7	19683.2	12789.7	30521.1	78234.7	18069.9	30497.8	39227.1	22242.5	29401.8	29333.9	26973.9	30995.4	56468	60528.2	86192.6	62773.6	56431.6	89147.1	66547.3	111286	175445	397475	402174	18923.4	27234.2	9760.64	7353.21
3.78_309.0957	2083.96	4628.03	13723.8	18933.8	42136.7	11113.6	28101	97666	142433	27568.8	9719.81	4813.36	32346.2	6954.92	5318.13	0	2092.05	628.994	7003.04	6892.15	1626.65	5697.3	7734.58	5857.32	12910.9	32776.6	4354.9	12544.3	21099.9	8141.47	4211.5	0	2345.19	969.303	4266.06	13174.5	6240.95	17053.8	13349.8	44343.8	32297.8	33576.5	85479.1	191303	231998	8616.38	11450.9	1389.7	894.802
3.78_477.1716	57819.4	142208	79156.5	32275.8	104435	0	0	269659	240519	0	3787.62	15790.1	42399	2726.46	2448.56	1620.68	4163.07	2968.23	3582.38	1040.45	2578.91	13188.3	4308.62	0	18511.7	6115.04	4592.47	0	0	14113.2	66166.1	33694.4	69155.3	78435.8	88669.8	140736	184801	163501	95684.7	93327.2	82778.6	42161.3	234955	779835	797864	0	8947.15	0	1450.79
3.80_609.1565	7153.1	15809.9	115291	0	0	0	0	1551	818.167	5561.96	0	0	43173.5	2911.61	3573.88	3805.42	5640.05	1529.91	57586.3	46618.1	1084.58	17079.9	15596.1	12212.5	26183.1	221506	17249.1	904.23	43362.9	14453.6	11246.8	18771.1	25767	7022.77	60914.2	132785	20109.5	104487	88607.4	878.25	5001.18	776.627	737.022	1071.68	1597.28	511.717	0	0	738.981
3.83_580.2001	36653.6	75733.6	51707.3	65238.4	151483	60302	92846	206757	223763	106407	105584	14078	97492.1	21313.6	9736.59	6168.38	5922.72	5806.99	31501.8	26865	5916.72	55728	6597.67	17650.4	43455.6	49978	9923.72	41281.7	111621	52043.9	39797.3	29379.9	34493.8	47673	79444.8	63781.5	105171	115727	86195.9	237651	250883	66788	77282.5	104904	436728	34779.6	88427.4	7808.81	18863.9
3.84_585.1568	97470.2	229070	160461	75420	162058	43171.7	160749	335141	378625	177038	122875	12379.7	153478	18586.5	18503.2	6592.19	8263.2	6560.5	30694.7	47631.4	7715.07	66092.5	11310.7	31777.1	67398.8	81379.4	15692.1	65405.4	164959	72581.6	76575.6	76115.2	97389.2	124252	180784	215285	302949	421451	202386	456103	272474	89303.6	118428	266139	808777	43960.6	144944	8279.74	30512.3
3.86_413.1192	0	25639.6	5777.31	538.562	1631.05	592.929	2074.2	12021.7	19001	60760.8	111587	1418.63	103059	22176.7	45889.3	4114.91	87542.3	7438.09	8909.66	8732.98	3619.99	63811.3	115472	33364.7	50678.5	78773	22071.7	747.04	13188.5	2739.21	32852.5	8008.15	12735.9	2919.93	18166.3	20269	5111.46	22150	9191.68	27910.7	4757.31	5625.3	52872.3	72405.7	16541.3	7540.68	167282	6405.12	11497.9
3.87_299.0880	72307.5	89981.8	86029.2	43511.1	121961	264997	422702	522773	98645.7	346954	471939	505770	210496	459108	541381	201789	220381	277929	166502	219278	92193.6	210569	173736	96041.2	15846.2	38776.4	75871.5	310695	92264.2	62614.4	72866	70402.6	79935.7	76823.2	57108.5	68355.4	228497	292980	63239.5	15695.3	316719	298808	34228.6	139888	217899	503476	157625	740114	145031
3.97_213.0903	10429.4	0	36534	19830.1	63357.5	13301.9	42894	127482	190480	33414.8	5889.16	2914.2	67967.2	8744.87	9134.31	1193.53	7148.43	669.077	16223.9	13245.9	3610.8	17867.5	39502.8	13350.1	48688.5	68325.3	9157.94	18462.9	34315	23378	10335.1	10975.1	0	0	23768.2	572.778	20920.2	0	0	64351.9	45103.5	38361.6	65935.3	209185	305272	3641.19	5670.04	2468.03	4600.35
3.97_866.3079	6536.74	0	38034	13509.9	63275.2	13570	21269.8	106218	123299	21424.2	4596.17	2657.97	63729.3	7539.51	2983.29	0	3855.22	609.585	22949.5	7700.04	0	22909.6	30183	6434.16	32500.3	48216.9	5853.04	7396.45	25265.7	12749.9	12549.4	0	0	0	32549.2	0	22995.4	0	0	43772.4	42326.6	21639.8	45694.3	121735	251898	3265.89	1924.94	777.95	1712.96
3.98_871.2621	16095.9	36058.6	70212.8	12780.9	57159.1	12102.2	33497.4	123739	168303	27295.6	3955.99	1833.8	66352.7	6173.62	6936.93	0	5203.76	613.971	18238.1	11797.4	839.489	20647.5	38460.1	14314	37750.9	62863.3	8535.2	15470.3	30454.5	19545.8	14550.5	19159.3	19960.1	16548.6	41893.8	63742.3	34608.1	74739.4	71553.5	55629.3	39595.4	32789.3	61499.8	229879	380110	4344.39	2377.96	1249.65	2724.12
4.01_301.1038	322168	368665	386410	224806	555507	781006	851366	1.37128e+06	343966	1.16073e+06	820500	1.04722e+06	714852	938478	1.33202e+06	679675	819800	740626	907789	937024	552436	972664	782191	615092	131914	371343	548831	746745	328830	257868	305695	326309	305494	336927	285134	284490	692496	878628	363941	123990	1.12996e+06	1.07065e+06	146812	514373	691171	899045	523097	1.21587e+06	397381
4.03_289.0705	13241.7	10098.1	18009.3	2353.45	403.682	0	0	1486.77	3014.81	1674.61	509.778	0	6056.66	4843.72	1921.89	3393.36	3693.03	5699.47	2385.46	2823.07	3113.61	956.138	4389.43	3978.78	0	0	2475.53	0	0	0	6179.36	8530.16	5732.37	15460.5	10483.4	16253.9	9545.61	14134.4	27995.2	0	0	0	0	0	1723.68	0	651.908	0	4512.56
4.03_303.0494	202460	249886	361645	34947.4	138693	21253.1	42985.4	85644.9	16313.1	80696.8	117413	72252	17955.9	47894.5	17986.8	29780.6	21526.5	18076.9	11799.9	28668.4	6820.47	45978.4	22766.3	22134.7	57272.3	25665.1	25775.1	575214	410417	278764	262013	417445	303298	263021	249044	212457	336508	417712	421689	94828.9	115105	40365	35534.8	72090	122834	146542	137326	178112	14971.1
4.06_159.1163	75430.2	75344.4	61334.4	112698	218743	67512.9	261104	191065	65902.1	496382	398938	357303	399559	433799	352524	492705	282912	391796	436793	357363	467229	377250	337388	371484	82904.4	258485	316393	68552.4	93997.3	67429.2	82122.9	73969.3	62927.3	75797.1	115212	69096.7	133299	82110.7	80685.4	147850	304944	154364	135295	252360	319368	314302	508809	204013	212624
4.06_201.1633	55204.2	51863.5	47897.3	121797	247603	80571.3	322431	220825	73777.6	577552	431410	402160	462482	496401	411041	589658	357108	463704	488075	421159	511019	426812	395319	437040	106204	274834	353680	91561.8	107455	78370.4	63385.1	61747.3	49561.7	51751.9	75734.9	55755.7	95033.3	66938.5	60529.2	153796	343733	175775	139900	299241	380717	349524	578629	232742	256099
4.06_219.1738	111257	117469	100633	364606	515518	245745	775802	442984	221372	1.58886e+06	1.01487e+06	901407	1.08871e+06	1.21141e+06	969776	1.48428e+06	872335	1.20159e+06	1.25216e+06	1.02995e+06	1.3531e+06	1.07818e+06	940280	1.00556e+06	316453	631388	884150	234744	315535	224916	132886	123502	108192	121905	164997	120275	211283	154294	138258	463304	801962	526868	446843	612159	873977	776872	1.48085e+06	458592	569295
4.06_237.1843	39885.3	39721.1	34249.1	227711	542834	145829	696451	450562	122635	986084	620712	543863	684565	808801	569987	916463	658561	696056	848879	609429	797261	700946	563893	591216	228138	572926	665555	177236	185688	152228	47099.3	47352.3	35779.3	39700.1	61440.2	43398.7	101339	55160	52652.9	274319	536283	313336	259073	504785	528126	665403	941288	443242	582854
4.06_413.1192	548656	569209	434718	85472.2	333508	126852	325743	449165	116899	230650	264134	271669	254173	321254	277650	176669	157391	268446	163735	162867	244469	210287	321139	214244	67723.5	147515	132649	497585	668082	353770	582111	686433	579996	585655	754700	529461	630949	837383	469681	171922	166837	157639	88721.7	230902	464696	260049	221871	276637	141394
4.07_277.1767	753309	582201	623799	922509	1.681e+06	587341	1.95693e+06	1.60341e+06	602870	3.69891e+06	2.75656e+06	2.83597e+06	2.46131e+06	2.94379e+06	2.28515e+06	3.1938e+06	1.98732e+06	2.75584e+06	2.50993e+06	2.38546e+06	3.11691e+06	2.22946e+06	2.37736e+06	2.48983e+06	686805	1.84174e+06	2.14432e+06	570682	734365	567890	633812	707003	526427	614167	745733	756109	1.01625e+06	770604	751806	1.00636e+06	2.01944e+06	1.16448e+06	968810	1.78597e+06	2.43604e+06	2.47899e+06	3.54019e+06	1.73926e+06	1.5786e+06
4.08_147.0436	6038.61	1527.95	0	3034.63	7760.91	3574.71	6979.13	10999.6	9979.66	0	2982.69	4802	24415.5	6180.05	8936.31	12206	4651.19	3923.97	12013.5	23618.5	6224.33	13780.4	8207.18	8257.09	13426.9	63058.1	18064.3	3734.14	29929.6	12811.7	11622.3	9128.26	0	0	24015.3	0	15972.2	3151.54	4584.02	21202	20283.3	4430.79	10143.1	16432.3	21378.6	2324.06	6802.39	4211.06	5801.73
4.08_593.1612	18003.2	0	169842	1286.74	4536.05	599.59	3690.33	13038.3	13461	10843.7	823.855	0	49646.6	5249.54	4829.97	4785.33	6627.38	865.128	51883.1	50553.5	712.457	18037.2	14765.8	16071.2	29643.1	184646	16812.3	5514.88	71318.7	24471.3	25807.3	36149	49230.2	13559.2	101836	157080	41848.9	0	154680	10004.5	10782.2	4590.53	4872.01	11534.5	23176.5	0	0	0	1036.7
4.13_593.1615	15748.7	24831.1	155145	499.09	2134.84	0	2940.28	6924.48	4491.61	5325.54	0	0	19819.2	0	2815.16	0	2299.4	865.128	19128	21546.9	593.191	7243.94	6358.87	6701.17	18912.4	71559.1	2931.36	753.235	9656.64	6441.77	22460.7	33354.9	44875.2	12342.8	92482.4	133442	38743.1	123890	136282	5336.89	9387.89	4675.71	2138.79	14144.5	19393	0	0	529.135	0
4.18_267.0855	4713.04	12752.4	80563.8	5101.93	23806.8	6307.79	9584.03	49743.5	131949	211431	216263	5847.94	466646	124317	112776	9380.76	40457.4	20775.1	129703	89323.2	13800.8	254409	79677.3	102790	101151	332388	103363	1064.76	26543.6	16282	13358.9	18472.5	0	2937.71	36118.9	1751.12	10122.8	3627.15	163943	22899.2	26958.5	4990.85	57074.8	64727.3	66463.9	18396.9	207057	2619.25	26096.9
4.18_574.2255	0	467.143	10195.6	0	1960.67	0	1165.64	9124.81	32489.2	43672.8	37740.5	0	167837	21230.4	24825	703.128	7962.33	2944.87	29452.2	18630.1	0	79536.7	18583.7	30472.4	27076.7	137426	32679.9	0	2562.5	0	0	0	882.289	0	0	7204.21	0	9780.35	15739	3122.72	3725.96	489.283	14525.5	17965.7	15653	1448.7	43365.8	0	4237.14
4.19_546.1959	1906.45	4523.05	43319.7	6105.59	32030.6	12780	13092.2	75744.6	197531	309360	324682	12031.5	649972	209266	168509	12862.8	66668.9	30277.3	222340	139277	19969.4	438710	122723	161271	166874	539341	166884	3009.48	37640.1	19690.2	2069.45	7184.09	12365.8	524.58	17726.5	42319	2816.35	58289.5	80348	36410.7	47002.7	5514.52	87607.7	97025.2	108685	34224.3	306087	4403.41	41469.3
4.20_1079.3144	0	0	3701.86	0	0	0	0	0	0	0	0	0	0	0	0	0	0	0	0	0	0	0	0	0	0	0	0	0	0	0	0	0	0	0	0	4075.93	0	8004.87	7147.36	0	0	0	0	0	0	0	0	0	0
4.20_275.0905	195072	205175	43699.7	47172.9	296377	92416.6	178007	283905	79470.7	248038	562771	391681	291661	220111	192221	111898	28433.6	79223.1	45031	22211.2	11527.3	18369.5	29394.4	17271.1	68308.5	10459.4	98407.9	512649	171340	187799	78201.3	97012	172247	150947	65750	37715	221202	161891	88161.2	170528	212945	126303	61778.2	139703	331628	553661	388346	777849	169975
4.24_271.0594	403800	455996	558174	119086	304143	67155.4	113438	199382	70749.2	213802	273147	220812	237380	290249	191330	241269	197281	241577	227528	211999	224688	233512	267229	216820	175472	171416	171099	566694	898963	470730	498453	453487	504802	403396	547867	400226	408849	676869	607892	280409	320574	164618	143219	253719	301660	268126	223242	278193	199830
4.27_287.0540	0	0	1685.77	33548.7	151828	29180	52749.9	78227.4	9470.91	72196.6	124585	94657.9	19241	90168.9	29922.7	55568.7	19530.2	33308.7	24209.5	23937.7	24803.5	51243.4	33723.3	38399.3	35034.7	35964.1	30573.1	567536	592748	288919	0	974.455	1129.93	0	0	203285	1802.98	0	0	114350	86557.6	39302	38843.2	82122.4	143750	134982	127443	153025	24693.5
4.30_147.0437	243983	141124	600993	87312.4	199778	107717	133730	180315	44696.5	266549	150606	198488	114800	130352	90261.4	171084	50782.8	106469	96717.1	96276.3	119694	58184.1	97032	16452	0	57379.4	48396.7	340131	188066	115838	187852	130802	514324	171523	171570	130686	318671	344817	665282	0	141438	0	0	0	182670	180612	136207	213612	63694.1
4.30_165.0540	158527	89326.8	516593	87929.4	241156	107331	167640	212725	56025.6	330906	167062	230365	124063	145317	95691.8	198432	63669.4	131118	103038	113830	153281	75858.9	117029	76691.4	61523.3	58802.6	44577.3	434062	234225	137953	121913	73279.8	327899	112510	113404	73790.9	210507	206031	442274	268002	163776	68500.3	73275.8	158615	200919	196684	174233	257980	77859.2
4.35_273.0754	29283.2	3513.77	0	7602.25	15686.2	6508.03	18020.6	17991.9	4921	30502.9	22729.8	17483.9	21105.6	27279.3	24432.6	27433.8	12309.2	37583.6	11625.8	15990.5	23384.9	13384.3	8051.39	5915.64	3137.07	5081.6	6692.19	19422.1	8176.13	4085.17	25592.7	32381.7	2426.48	5624.44	0	3925.33	0	3611.35	5212.65	12826.9	17680.5	13865.3	4616.59	16105.4	16515.2	22551.4	18260	27156.1	15156.3
4.38_133.0644	99711.5	99277.8	119783	93659	205565	111441	561078	261439	117790	286546	176380	243255	183278	209629	194776	237581	93657.5	198266	145992	131492	192832	105236	89049.3	185036	27679.9	82117	66421.7	221985	242387	129595	92417.5	7588.94	108733	93801	103943	67254	118702	132203	146619	155802	541518	258512	70920.1	191793	280832	193102	251423	232541	96429.7
4.38_261.1090	27659.4	20631.1	1938.34	127917	262618	216685	32103.8	81869	36645.9	10682.7	14212.9	12667	6550.84	2365.4	1861.29	2031.08	2574.34	1390.33	977.944	1409.01	6080.96	1005.83	1945.66	2099.52	2233.77	899.57	1290.78	27465.7	27870.8	27791.6	26643.2	32901.2	868.937	594.34	15789.8	17221.4	57654.2	25566.7	2171.33	160111	249501	191509	88081.4	91549	122632	17533.7	23645.9	35694.9	962.917
4.49_123.1165	0	0	3422.63	490446	732439	570303	1.01462e+06	943614	397137	1.4634e+06	1.06141e+06	1.23813e+06	819425	979292	867973	1.24579e+06	746514	1.01519e+06	639379	769955	936365	695116	593336	745216	201355	449679	573734	710378	636681	451909	0	4237.22	0	0	0	4373.64	4087.79	0	3161.6	621321	1.19398e+06	701497	577601	788721	1.28285e+06	1.23566e+06	1.56271e+06	1.31273e+06	690332
4.49_135.1165	0	0	0	459270	688934	534524	979101	909468	370658	1.3915e+06	1.03044e+06	1.18979e+06	789736	933058	819480	1.19716e+06	731629	989152	625199	761457	827195	645862	565358	700375	187272	433894	545754	673943	613713	440555	6573.09	3715.41	0	0	7056.63	0	0	3828.71	6682.46	597838	1.13416e+06	681890	539562	760857	1.2375e+06	1.17367e+06	1.45207e+06	1.24805e+06	656257
4.49_149.1321	0	0	2268.57	216272	346449	248197	477794	434520	181508	516563	472079	397502	409482	440114	437371	550636	336936	486075	317673	425160	416369	281376	318763	392213	87193.7	203202	254252	357327	278607	196525	0	3813.71	0	2331.6	0	0	0	2462.2	3403.48	330089	477467	371131	274019	258113	372540	453731	505096	474928	312871
4.49_205.1944	0	0	0	500681	739660	572609	1.02658e+06	963972	409585	1.42588e+06	1.05698e+06	1.22328e+06	803134	956055	865175	1.2511e+06	611062	1.00664e+06	668720	803501	887382	602107	587265	765161	208816	437101	579013	744834	470998	473885	0	0	0	0	0	784.405	0	0	0	627954	1.15979e+06	723528	609775	799324	1.24467e+06	1.24854e+06	1.59945e+06	1.33628e+06	706840
4.51_365.1355	48399.3	2055.47	23209.3	37285.7	48334.8	55460	160440	130619	18440.4	192572	286162	150745	81218.7	193727	135620	140426	115389	110566	60032.2	63669.9	49661	75178.9	121557	45628.1	26783.2	32632.4	41458.5	126317	48858.7	34248.8	0	0	1186.24	0	0	2172.79	0	0	0	21839.4	274951	143114	32650	86223.3	87228.8	416967	223206	264918	85720.8
4.52_451.1630	0	0	252.941	103075	215423	31986.4	47280.4	117291	26483.4	17648	3208.32	2288.27	8309.28	4194.56	12873.9	5015.77	3866.8	9464.98	3625.78	6055.35	7028.54	6677.6	4191.97	5560.65	4669.75	4467.6	2232.81	5305.3	8974.96	15808.4	0	0	0	0	0	6711.69	0	0	0	81974.6	208387	111245	118878	343368	361564	15639.8	9699.64	16607.2	19654.4
4.59_221.1165	0	0	43784	413139	678311	265015	500566	731145	230693	563092	1.07897e+06	1.08805e+06	434412	827106	982475	945981	503748	900192	317939	490136	778425	568678	624720	548862	55193.5	301226	460028	1.19924e+06	629597	642985	0	0	59734.4	0	0	0	0	113916	0	228029	446717	734721	194031	990062	1.20921e+06	817521	636156	1.40536e+06	399354
4.60_123.0437	1.53475e+06	1.94731e+06	992082	1.26434e+06	3.2709e+06	837268	2.26998e+06	3.52882e+06	673255	2.27757e+06	5.10805e+06	4.79971e+06	1.45659e+06	3.68481e+06	3.26199e+06	3.2765e+06	1.76526e+06	4.21399e+06	988619	1.57021e+06	3.61696e+06	1.64856e+06	2.32021e+06	2.48889e+06	281811	951207	1.44627e+06	4.51263e+06	3.28747e+06	2.27633e+06	1.59863e+06	1.54e+06	1.34809e+06	1.8078e+06	1.65419e+06	1.17112e+06	2.64312e+06	2.6651e+06	1.07716e+06	718295	2.24225e+06	3.19984e+06	606339	3.99273e+06	5.0107e+06	4.0828e+06	3.03563e+06	5.31293e+06	1.27581e+06
4.60_183.0648	1.706e+06	1.80824e+06	848968	471354	1.4757e+06	507884	850727	1.35951e+06	461792	1.11678e+06	2.05057e+06	1.65107e+06	458929	1.01148e+06	654167	699890	223634	564906	115431	202352	105295	158895	166757	141619	176308	87238.6	77550.1	2.38196e+06	1.20635e+06	806588	1.17423e+06	1.0782e+06	1.97018e+06	1.7772e+06	1.14682e+06	907871	2.59736e+06	2.50494e+06	875607	1.07129e+06	1.56928e+06	814979	668520	1.17268e+06	1.94511e+06	2.36372e+06	1.71888e+06	2.82785e+06	405882
4.60_345.2394	0	0	0	41726.3	397800	54428.5	72374.7	333254	67395.6	37806.1	114056	272566	1577.65	2314.27	0	738.586	2257.78	564.84	5177.66	5436.26	1700.15	5887.4	4081.49	3455.17	14911.8	7432.67	2796.14	729299	422533	282190	0	0	0	0	0	0	0	0	0	329034	207367	100014	65844.9	97680.4	446473	490732	111437	639198	0
4.61_569.2151	23557.3	0	68888.2	132013	220812	134365	289258	142423	61782.3	85164.8	66764.3	84657.2	175366	285014	221617	243793	98095.5	288282	134727	157061	211600	101394	149674	183163	41641.5	59823.2	69189.5	114249	289036	160544	0	0	36170.4	33518.6	52350	0	59895.4	0	0	213005	296807	203752	189620	253440	227540	18468.2	71703.9	16476	72983.9
4.63_289.1063	3.02034e+06	2.80319e+06	1.00839e+06	2.03335e+06	4.20737e+06	1.43591e+06	2.5988e+06	3.94716e+06	1.38356e+06	3.49334e+06	6.43295e+06	5.36053e+06	5.28529e+06	3.20842e+06	1.88333e+06	2.54135e+06	664937	1.52203e+06	949972	560418	379066	708384	476110	541516	2.41142e+06	371016	2.08339e+06	7.04259e+06	3.94082e+06	2.93515e+06	1.38621e+06	1.5954e+06	2.70685e+06	2.38227e+06	1.18151e+06	877778	3.60227e+06	3.70745e+06	1.30258e+06	3.69696e+06	4.31633e+06	2.41493e+06	1.87487e+06	4.24647e+06	6.50755e+06	7.03933e+06	5.82962e+06	8.31767e+06	1.1692e+06
4.63_301.1063	0	0	0	786341	1.15404e+06	616316	1.19225e+06	745030	350471	1.16049e+06	1.14379e+06	1.05194e+06	633070	951039	1.10628e+06	903919	467749	1.04482e+06	467884	548718	967472	349233	657954	1.08129e+06	232699	364422	405408	961808	1.71325e+06	964904	0	0	0	0	0	0	0	0	0	1.33032e+06	1.8465e+06	1.0445e+06	786155	1.13297e+06	1.46457e+06	585868	930581	502188	652121
4.63_437.1583	16985.1	0	25573.7	700847	698883	464429	767946	591220	275379	727142	895353	804755	562095	956767	635675	792570	439252	776250	361250	447772	532503	305840	561365	607762	138632	295828	234838	591667	1.13215e+06	686711	0	21793.2	19267.1	19561.2	36413.4	0	35320.8	25167.6	36071.3	897158	1.27993e+06	670512	664976	788938	1.02884e+06	520277	675973	483745	400057
4.63_451.1635	0	0	0	133077	298068	42485.1	71762.7	175406	36950.5	22805.8	2617.89	3500.65	12356.6	3623.15	22158.5	8362.81	7395.22	12174	11071.4	12813.8	9997.81	9876.25	7319.98	9328.87	6602.31	10065.3	8184.24	5062.96	11357	22590.4	3512.78	699.132	0	0	0	865.191	0	0	0	114629	295637	157717	179802	536441	595899	22332.3	13990.4	21768.8	24652.9
4.64_235.1687	0	2971.28	0	114454	373748	284910	339028	579127	210577	232894	165619	517793	13339.5	31508.9	30016.7	41481.4	16330.7	30778.1	86769.8	58480.5	52351.2	86552.1	20975	40790.2	32475.6	29901.7	25062.6	663309	325538	241524	4090.85	0	4948.86	2984.65	0	3011.9	0	3007.4	6882.74	319942	288524	305748	203688	228128	500942	394973	201010	733229	22430.2
4.64_275.1608	0	0	1979.31	42434.7	219950	144476	143726	317653	91110.3	134407	180826	491636	12640.5	26843.7	8826.31	20641.8	3729.68	4478.53	4008.39	5821.4	8484.39	6589.54	6038.11	7456.58	8825.27	2673.7	1281.41	525353	205492	181404	0	1640.27	0	0	1934.87	0	1129.65	0	1145.6	189322	110291	129613	94675.2	93412.9	238830	433570	181725	618197	3058.08
4.64_288.2890	1200.5	4699.81	619.719	13183.3	71991.5	31811.1	55153.1	135240	95124.6	7137.22	4317.13	6520.98	1550.76	8739.33	7978.7	8413.55	18613.8	9021.89	7216.34	7198.2	2966.86	19362.3	0	14408.1	854.556	3447.42	3672.63	5676.72	6049.12	12324.3	0	521.159	520.455	1622.25	1250.11	552.643	0	1550.5	876.968	812.35	142299	40302.3	241881	645401	275536	9605.89	13921.4	25006.2	12777.2
4.65_250.1774	0	680.548	6348.46	0	1704.98	840.592	1558.05	2814.05	0	426.049	0	1826.35	2064.81	563.605	809.955	0	614.188	0	0	540.367	0	0	0	590.331	2373.51	0	0	1617	2459.51	2915.7	0	10719.5	0	4155.19	5744.73	6530.75	986.711	0	2740.5	1801.99	9073.38	848.934	468.743	1176.08	2878.82	3934.88	1269.8	859.52	2860.15
4.65_271.0959	37758.2	65708.4	38225.2	157442	341788	214949	630146	204460	108175	489550	297505	380862	328554	286047	377260	237637	148034	253999	174235	272403	358451	121814	239165	361155	26705	103846	124030	118908	189957	144234	48064.6	59142.4	51628.5	49372.6	54790.4	44729.6	69231.8	95058	34970.5	307134	388900	330006	146622	308079	368470	156204	294867	207358	148446
4.65_287.0908	1.17619e+06	1.20985e+06	396981	175813	1.17811e+06	260648	339183	542840	157325	805699	1.33417e+06	1.31459e+06	963449	165929	319007	118896	0	75020.6	111291	38399.8	32601.5	59346.6	47251.5	38858.7	266708	31061.2	219497	2.16386e+06	481150	802059	243672	1.1433e+06	1.35231e+06	1.01551e+06	230411	114603	1.48365e+06	1.45511e+06	677690	848501	1.02176e+06	662492	65453.2	114881	988757	1.95998e+06	1.30628e+06	2.59225e+06	342566
4.65_407.1483	0	0	0	192480	511582	233134	509268	476357	155631	537159	417141	452668	289826	481143	320583	413171	165817	401208	159490	194819	329789	121455	173914	261018	28649	95314.8	103462	454048	355696	238806	0	0	0	0	5510.64	0	4494.89	0	4198.43	368296	514595	382593	195533	416387	432387	423042	472941	588167	155107
4.66_163.0748	1539.65	0	2831.89	68273.1	220171	79242.4	146543	226309	68234.3	187364	364663	292052	169478	152770	144128	118377	32583.1	74086.7	34607.8	23094.1	13872.3	30922.5	32263.8	20424.8	71137.2	17133.7	68103.3	381110	162113	150906	3541.09	0	2345.82	2623.36	1948.31	2414.42	3883.58	2935.49	4666.03	174701	211438	144597	99118	185984	215475	465693	317507	345317	133586
4.66_289.1063	1.48823e+06	1.77341e+06	833882	1.33421e+06	6.94594e+06	2.40722e+06	4.68356e+06	7.22629e+06	2.45313e+06	5.71658e+06	11400000	8.95047e+06	5.1875e+06	4.48841e+06	4.30181e+06	3.336e+06	695247	2.04682e+06	752798	584449	379066	708384	723780	541516	2.75902e+06	371016	1.89573e+06	12600000	5.26179e+06	4.89298e+06	1.09621e+06	1.17979e+06	1.91568e+06	1.55869e+06	1.08203e+06	780136	2.39496e+06	2.49906e+06	828758	5.2199e+06	6.66229e+06	4.51938e+06	3.03902e+06	5.93146e+06	10300000	15100000	10100000	18200000	3.97479e+06
4.66_313.1061	194316	0	6477.05	159444	234623	143436	178950	200325	66035.4	187766	230216	209444	97319.6	156419	96314.6	117495	49973.5	112630	52203.2	46760.3	93517.9	43173.6	46018.4	70528.9	26226.6	46942.6	21510.2	203256	239134	142692	0	0	211123	0	0	0	5420.08	274224	0	227615	323048	169262	125677	159157	308380	168707	203669	216913	50960.8
4.66_395.1661	0	0	0	0	0	0	0	0	0	624.434	0	0	0	546.277	0	683.343	0	0	0	0	0	0	0	0	0	0	0	0	0	0	0	0	0	0	0	0	440.014	0	0	855.209	0	0	0	0	0	515.657	0	0	0
4.67_299.1820	154482	258554	179883	220667	338011	92237.1	346660	339171	290261	244624	182678	152254	183804	126249	229080	86807.5	213603	128917	188356	178746	91480.7	168181	170464	90253.5	277727	83845.8	201252	366087	234542	233633	163334	121597	97950.2	160213	235323	167127	200332	180815	202763	345715	643602	164412	571344	607250	966645	195003	122615	112727	77639.2
4.67_321.2025	86648.2	471.925	8504.45	22238.1	166604	100197	335999	630016	90652.5	448479	655323	678253	26570.7	98355.3	26781.6	64802.6	787.536	11212.4	726.027	1783.7	2757.29	1947.18	802.306	1174.83	721.924	781.404	748.858	205002	18730	16387.6	641.282	0	0	700.696	0	0	620.114	0	0	31597.5	317899	124317	58689.1	168769	1.04506e+06	832915	935344	1.05876e+06	5385.13
4.67_334.2343	2642.39	13047.2	8619.4	31863.2	161341	21195.9	36449.3	110323	70420.8	8454.27	5735.99	6632.12	53968.4	63040.6	65871.3	14132.8	57248.8	42229.7	23608.1	28681.3	6427.33	18366.2	21630	11605.5	35501.2	8276.63	15424.6	6503.96	34285.8	14178.3	38167.6	5433.5	5854.42	4066.27	7033.23	7323.87	15824.6	11905.5	17781.1	83226.5	173149	161128	48998.9	167453	92532.4	6368.68	12709.1	8214.19	52816.5
4.71_299.0907	38299.5	50462.8	110410	90252.9	113220	59403	102254	96402.6	33861.5	102219	77095.5	89471.3	118431	103908	84570.2	128648	63263.1	121087	86053.9	81425.3	131809	51414.9	94524.8	96486.8	24157.7	54489.1	58578.6	67406.7	113998	72398.3	76798.3	58669.4	55981.3	47519.8	79519.4	69256	67077.2	61486.3	110118	123067	177460	97668	94631.4	120555	197893	48418.1	68453.3	25058.7	62334.9
4.72_153.0178	225402	176049	40308.1	39003.1	85249.7	25819	46127	81784.4	27318.6	65802.7	102385	82497.6	48328.1	88723.5	56465.6	73822.1	41370.6	59712.6	33452.4	36415.4	51563.7	25505.2	52907.3	33919.5	23328.6	20550.8	20803.1	130947	147401	87377.9	58623.3	55501.3	134829	113522	42518	18963.6	220916	138859	90932.2	90841.6	64742.2	41712.7	62432	89354.6	115114	105232	74255.7	108473	42114.5
4.72_240.1199	0	0	0	106721	226693	127076	8417.96	13202	18683.3	15819	15150.4	13778.6	642.787	0	0	0	0	0	0	0	1971.22	0	0	0	0	0	0	27388.1	24785.9	26120.9	0	0	0	0	0	0	0	0	0	161881	542934	314726	17550.2	11081.5	51842.4	37821.3	24342.2	63413.3	0
4.73_257.0804	210532	157102	41293.5	87942.7	199549	54128.6	197201	341227	84372.2	182942	234368	209514	130924	197452	128076	193817	94852.2	190882	98863.4	103193	163521	75512.1	106941	107997	31943.4	58401	76592.7	236429	182895	124081	94135.8	88134.8	269936	168279	72962.6	41663.2	233976	239844	52335.3	176972	84440.2	96767.7	190442	340221	313254	216763	172230	657513	104940
4.73_259.0958	1.52291e+06	1.54637e+06	412009	879883	3.98855e+06	1.92161e+06	3.41893e+06	4.92297e+06	1.90636e+06	4.39668e+06	6.87027e+06	6.52988e+06	920506	2.42271e+06	1.3623e+06	1.58036e+06	275773	906052	155897	249373	168025	184834	170442	171022	208146	111220	213945	5.30379e+06	1.36366e+06	1.54008e+06	817758	826091	2.18049e+06	1.60398e+06	612137	544731	2.24102e+06	2.30693e+06	443793	1.94762e+06	2.44133e+06	2.45586e+06	1.2694e+06	3.29106e+06	6.06777e+06	7.59567e+06	6.15661e+06	9.94659e+06	727255
4.73_287.0906	1.43629e+06	1.11845e+06	1.40145e+06	668607	1.19596e+06	396705	527924	1.28334e+06	433006	921787	1.44738e+06	1.12648e+06	781856	1.2124e+06	788066	1.11909e+06	713008	1.14639e+06	528653	656142	942249	583180	781869	754821	442384	496325	490801	2.57826e+06	2.31285e+06	1.34911e+06	1.09758e+06	588888	1.18832e+06	1.15875e+06	1.3142e+06	770921	1.4754e+06	1.61179e+06	1.48522e+06	1.55728e+06	996970	542479	1.07834e+06	1.65856e+06	1.68401e+06	1.43386e+06	1.14195e+06	1.64843e+06	720743
4.74_285.0751	929767	931230	1.45e+06	815846	1.13585e+06	676488	803973	1.28898e+06	553034	1.61914e+06	1.54827e+06	1.27908e+06	1.72197e+06	1.86685e+06	1.92319e+06	1.78151e+06	1.78352e+06	1.57722e+06	1.67008e+06	1.71638e+06	1.45582e+06	2.08192e+06	2.24759e+06	1.16741e+06	744316	825315	1.2365e+06	2.12121e+06	1.74714e+06	796903	977862	825316	1.5362e+06	1.01005e+06	1.04052e+06	855410	1.62962e+06	1.99804e+06	1.47323e+06	1.30322e+06	2.38667e+06	1.43485e+06	906618	1.50039e+06	1.86052e+06	2.06906e+06	1.29991e+06	2.14182e+06	1.02951e+06
4.75_459.1412	308212	340479	192622	0	9094.38	0	18001.9	0	1201.67	11471.4	16774.3	20275.3	4869.69	0	8611.13	12538.6	4039.82	5318.45	5391.79	5421.48	6141.52	4498.51	6959.75	5867.54	1838.98	3357	6771.92	0	20879.1	0	294006	287107	323529	393935	302429	211103	436404	421903	238072	0	14162	0	8159.07	18148	14032.7	12524.1	19820.8	0	0
4.76_449.1580	6180.4	15476.4	38004.1	31321.3	76273.3	68186.7	130155	92064.9	27739.5	113246	89319.9	129678	0	98872.5	73557.5	80183	25261.4	65187.1	14793	22001.8	21044.4	8525.88	24907.2	32530.8	18288.4	26487.6	31645.1	45694.7	176414	52135.4	0	0	14507.1	11077	21044.6	0	0	19149.8	0	133625	184259	110892	76596.2	118769	193453	48279.5	94036.3	23038.8	19932
4.79_255.0649	134030	117830	269487	11704.8	17147.7	3562.74	13629	0	1951.23	0	2478.85	0	9099.26	0	0	0	0	7302.63	0	0	0	0	0	2863.65	2172.41	0	0	0	0	2150.22	122426	114769	157794	123862	111143	88944.9	169573	177654	118339	20780.3	13526.9	8292.35	10075.5	13239.1	0	6637.07	6629.85	0	0
4.79_271.0594	504000	406099	326863	108723	333230	83271	214244	222466	65873	318237	370039	259897	117249	222172	121936	0	79083	161150	58012.9	93506.6	131505	0	25391.3	106318	72554.3	58075.3	0	756948	657044	0	332836	550605	488810	480706	440820	358227	503270	733255	342498	0	214144	117546	104159	0	0	308402	346892	0	102678
4.80_153.0180	206561	192158	186528	0	3606.33	0	0	0	421.94	0	0	0	0	0	3405.88	0	3274.06	5181.43	2173.72	1480.32	3951.87	4417.41	0	5017.58	1702.77	1447.29	2409.29	0	0	0	177089	152482	210752	195833	191179	128178	241435	236445	219632	0	3677.95	0	0	8589.77	0	0	0	2777.17	6624.11
4.81_437.1588	0	0	0	374143	424747	278961	308468	555034	185091	377355	621203	554834	177071	363628	347713	422596	90727.5	217004	63361.6	90082.3	72699.6	51068.8	60015.1	75211.1	46251	39948.3	26371.7	328489	320418	304069	0	0	0	0	0	0	0	0	0	544469	992381	422959	489572	670280	935654	379556	635109	545144	120347
4.82_301.0701	940255	723871	1.21191e+06	0	493910	0	0	0	93325.3	0	521751	0	0	0	0	0	0	0	128694	0	0	0	0	0	0	108824	0	2.3198e+06	2.05392e+06	832460	943711	856643	1.08063e+06	864451	888154	527980	1.33812e+06	1.54244e+06	1.36042e+06	588355	587286	0	0	0	605306	682544	613968	825229	159798
4.83_117.0696	32064.9	29238.9	11758.4	130162	348435	295836	524080	513019	143401	590099	368022	469832	240687	280859	199472	312220	86813	224986	129575	173346	215217	72220.1	75794.9	190474	17897.6	62953.3	61992.8	246047	187293	146708	18683.9	17625.1	35341.7	30043	18698.8	14162.2	37799	44546.7	11116.4	206255	398994	363228	90537	217315	333741	370200	436311	421779	105327
4.83_319.0935	0	0	407.177	339408	812320	878087	1.5069e+06	1.265e+06	515993	1.7212e+06	1.1265e+06	1.55641e+06	672428	713471	557332	731867	256275	611353	374992	458703	511679	178631	182023	479340	72071.6	203338	147040	981379	695932	560328	0	0	0	0	0	0	0	0	0	565799	774779	784903	224350	353760	681763	1.14311e+06	1.24178e+06	1.34866e+06	352554
4.84_437.1927	8668.52	0	0	1.30702e+06	985974	215024	3.69858e+06	1.31602e+06	316329	636120	82412.8	100410	399980	92895.3	82341.1	202751	67852.3	71297.9	50168.7	128372	48434	124975	41298.3	45390.3	69953.3	45712.5	51171.5	282702	74651.6	88985.6	6358.4	5239.32	4879.4	8650.96	0	0	21413.5	7908.6	0	705161	1.84287e+06	849895	999318	2.18013e+06	2.31696e+06	394629	199999	289087	116536
4.86_407.1485	0	5123.51	0	92811.1	187177	98422.9	356994	228550	80798.9	278830	299746	268249	120433	247282	148872	195754	56832.4	153307	34426.9	67496.3	81946.7	38208.1	44476.1	60932.2	13872.8	15017.8	11639.4	104655	98517.9	82871.5	0	4779.15	0	0	0	0	0	27162.8	0	162504	242450	200682	121103	252975	318131	199613	266260	149053	83351.5
4.87_295.2258	0	501.603	0	115695	393491	297092	415431	534771	252638	529790	657731	624128	80271.2	121668	120804	165707	12827.8	59760.3	17254.1	32180.5	16960.8	30426.1	9050.03	22456.3	26815.6	15151.9	12446	510582	187701	182814	883.957	0	0	0	0	0	518.811	0	995.732	221498	470036	438352	240108	351885	670660	823353	628599	882373	50911.9
4.88_277.2156	0	0	0	337572	1.09174e+06	640204	1.06187e+06	1.89007e+06	553200	1.54076e+06	1.82683e+06	2.12673e+06	238162	472505	220580	502056	54498.9	152153	42329.5	81494.6	35970.1	62656.3	29029.1	63017.9	68957.2	41647.8	26877.3	1.36263e+06	602252	552988	0	0	692591	0	0	848.533	647189	0	0	665534	1.39298e+06	1.09016e+06	570961	848788	1.92639e+06	2.69034e+06	2.2338e+06	2.8946e+06	141309
4.88_419.1485	0	0	0	75263.1	354373	156720	139509	139385	46744.5	157024	149525	172741	95371.7	99417.8	64884.2	85225.5	32618.8	55211.3	34993.5	37367.4	36861.7	27479.7	18514.2	35249.4	28688.2	22419	11457.3	242503	185352	119940	18481	25111.8	13491.5	13266.6	33256.9	24819.8	0	14186.4	0	150929	369316	165591	32191.9	47594.4	212051	179563	190728	235105	40350.9
4.88_421.1635	4291.8	0	2757.6	490276	1.53679e+06	602154	1.01584e+06	1.3894e+06	444230	1.05239e+06	1.36126e+06	1.62553e+06	399441	731035	485663	631088	183248	402641	175741	232914	152263	159386	106636	200876	190421	135941	69519.3	1.42246e+06	1.54326e+06	959825	0	2119.86	2341.49	0	0	2765.38	6062.86	2797.39	3223.74	1.13846e+06	1.7064e+06	1.09171e+06	545949	1.15407e+06	2.05193e+06	1.67561e+06	1.53028e+06	2.0254e+06	244414
4.89_437.1596	173479	253562	290987	0	0	21519.6	27045.2	0	0	0	0	0	102188	0	106735	0	48043.2	138604	37101.7	58748.1	37837.8	28586.7	11937.9	58129.2	18392.7	28351	13821.1	0	0	0	277318	221881	194448	230312	280631	162102	321421	298305	279536	0	0	0	28428.1	46059.9	0	0	0	38441.9	68912.2
4.90_335.2187	1.23257e+06	1.07527e+06	379210	200725	841791	549898	746287	1.48642e+06	425552	1.30592e+06	1.9129e+06	2.22543e+06	159839	366054	211389	336603	31543.4	97448.1	25963.3	54664	24667.7	35657.9	16757.4	31483.7	39495.5	27268.3	18654.7	1.4373e+06	497020	417865	669831	659767	1.5779e+06	1.11302e+06	564402	0	1.44791e+06	1.60166e+06	375115	411861	975664	710673	402632	457729	1.34744e+06	2.69316e+06	2.16413e+06	3.05319e+06	81582.3
4.91_327.1219	931748	864165	827526	398157	1.29821e+06	373355	726524	942789	290404	842418	0	1.23931e+06	351087	642343	390615	486274	141739	314430	143258	169684	132194	112988	75307.5	141687	121607	103878	47711.3	1.37488e+06	1.14096e+06	652001	917451	761738	877262	836577	940144	479721	1.47733e+06	1.35094e+06	1.01498e+06	774567	1.56977e+06	749935	386778	825609	0	0	0	0	208502
4.91_387.1921	31859.3	59549.8	0	221096	1.16281e+06	127332	155824	1.78332e+06	116372	34167.2	22683.9	27045.6	46945	24907.8	38928.8	24597.6	30007.4	50700.9	33138.8	37957.1	43752.7	36361.6	33977.9	35780	39848	42041	47316.7	23558.2	39523.8	60734.1	0	8153.06	10229.9	0	0	16553.6	219.445	0	75463.6	178480	357861	280207	2.45701e+06	3.81904e+06	2.39995e+06	54572.2	124210	56096.3	112478
4.91_423.1976	0	0	0	0	0	0	274.106	0	0	2007.23	0	609.876	0	0	319.148	0	0	194.447	0	0	0	0	0	0	0	0	0	0	0	0	0	0	430.201	527.032	0	0	0	0	0	0	482.847	0	0	0	378.351	0	0	0	0
4.91_733.2649	2051.89	0	6186.3	97268.6	406269	266567	328303	603594	118529	272602	257308	397927	34100.7	63208.8	40996	60153.1	32068.1	30016.7	35735.7	34469	22785.4	31392.1	12081	36498.7	58509	34510.2	9137.84	613515	458451	236134	8420.75	0	6193.48	2266.79	0	3039.88	0	6430.21	10515.1	325415	598565	294293	114904	211210	509397	368577	309684	501985	19080.2
4.92_409.1743	37452.5	62026.8	56202.9	67660.5	417562	53191.1	54070.9	670953	45293.9	18694.4	13104.2	19535.9	10269.3	8189.29	12570.9	8731.24	8732.2	13586.9	4272.39	9996.87	10564.1	5877.74	7557.14	8988.7	12243.2	9176.54	10113.5	17731.8	19673.7	29773.8	0	7070.88	12637.9	7712.97	133.021	11932	59133	71245.6	50719.2	59252.3	108916	96592	619061	648574	0	0	73821.3	0	36017.2
4.93_299.0909	97708.5	88858.1	119856	59366.3	311448	126825	110644	149575	63271.7	157251	196075	314121	0	47108.6	50439.8	55948.8	59824.6	64769.6	31930.8	47066.8	58021.7	45973.8	81292.9	43088.7	38901.1	40894.2	20883.9	538737	339269	203299	85851.7	78841.9	107041	87525.9	96420.5	63473.8	114252	127808	140209	250083	199306	174707	20098	29191	280154	338948	227223	438808	23688.1
4.93_301.1063	111227	86809.6	0	583777	1.91649e+06	693265	1.07912e+06	2.08278e+06	640921	1.37713e+06	1.88681e+06	2.29795e+06	480649	859778	729690	700670	388192	440821	361577	431056	303163	365980	110749	443169	410680	197680	213350	4.10611e+06	3.16546e+06	2.04228e+06	166536	0	259495	226797	154925	96180.2	212637	328213	128501	1.92035e+06	1.31173e+06	914707	762705	1.52729e+06	3.28107e+06	3.10146e+06	2.15535e+06	3.65474e+06	294718
4.93_569.2155	17115.9	13093.9	39576.2	93996.4	151763	77286	152990	126445	46338.2	151807	115655	115641	91595.1	57808.9	116678	66981.4	65890.2	89237	26171.7	83836.1	57838.4	35875.9	33584.3	59438.2	44325.4	39556.8	45035.6	130362	242533	140065	39532.2	23151.9	20983.9	0	0	0	16596.4	0	36121.2	164117	266279	126945	85446.7	169450	223531	91183.5	141147	64411.3	82706.9
4.96_316.3204	3531.74	0	0	13210.6	93820.9	34296.2	64473.1	151020	96675.9	8821.62	5405.38	6921.01	4433.35	14570.5	12306	11988.9	25190.3	16478.6	16328.1	11240	5074.46	28644.2	561.226	17661.2	2160.49	5395.91	7332.75	8372.77	13794	16347.9	584.913	1212.85	0	0	2460.06	0	0	2955.7	1713.93	0	167648	49478.8	205266	404262	357957	14087.9	11201.2	21519.3	15712.8
4.96_395.1482	7391.39	9516.72	9669.45	44661.2	176917	90598.5	132333	234872	74904.5	177788	286823	408080	105856	220566	177984	122006	80164	164636	34226	51972.7	100689	59594.9	87186.2	99284.2	28881.2	52473.6	45080.3	490803	413762	233966	6867.36	8325.31	10351.4	10181.8	7293.39	5589.59	18762.5	21229	9258.51	131724	131762	92933.2	115858	221651	336712	261349	188228	311007	87406.3
4.96_397.2007	769.137	0	0	77894.5	82614.6	26583.7	126269	54819.8	19288.8	20437.9	2056.73	4774.37	19793.8	9557.48	4389.98	10222.2	7284.03	7093.21	7094.56	9513.12	5766.71	8652.86	4655.69	5139.35	3676.03	3843.45	5043.77	3103.28	3265.06	4892.28	0	514.832	0	838.109	1379.4	0	468.519	606.372	563.543	42755	171858	81970.2	56706.1	237187	139422	12471.2	6939.12	10360.5	9449.43
4.96_398.2412	34965.5	56246.2	35518.2	0	0	0	0	0	0	0	0	639.83	0	1287.71	1474.5	2260.41	568.915	0	0	0	0	0	778.763	953.607	1001.98	1241.45	0	0	0	651.519	26418.9	56157.6	40992.1	32127.7	48008.7	35449.9	45406.7	62084.8	32131.1	0	718.538	6512.34	0	0	0	0	0	0	892.788
4.96_567.2386	0	0	0	0	0	0	594.355	316.509	0	700.349	291.809	710.994	268.918	557.331	1565.95	0	583.392	243.329	258.772	0	875.247	645.008	471.867	104.101	0	0	0	0	0	0	0	0	0	0	0	0	0	0	409.085	580.211	0	0	0	612.675	315.467	580.696	1218.2	0	0
4.97_133.0645	131222	54923.2	111063	115037	233201	107234	343112	0	85434	147631	80853.9	161791	49957.3	58659.9	50256.7	49516.4	19887.8	48157.9	38945	64397.8	43751.8	57122.9	22540	43922.3	25889.2	30429.8	20761.8	123526	87186.9	67244.7	73265.9	115246	59749.6	34095.5	84227	35954.9	70587.5	67743.9	112157	106221	731487	235456	114771	250893	319486	102024	196500	122117	25450.7
4.97_421.3177	8694.21	15629.1	8678.26	0	0	0	0	0	0	0	0	0	0	0	0	0	0	865.774	864.638	0	415.498	3865.39	2640.4	0	0	326.326	1035.02	0	0	0	7509.86	15541.8	9097	6382.31	15446.7	10408	7890.04	11794.7	5735.75	0	0	0	0	0	0	2926.34	2029.48	1616.54	0
4.97_432.2373	0	95.1997	115.425	948298	1.24203e+06	312949	1.04902e+06	721764	217640	203209	36946.1	34225.3	183355	70971	47229.8	58298	58715.1	43846.2	45648.3	93752.5	39047.5	106129	28722.3	25531.4	26653.3	28414.3	36634.7	54969.8	22023.1	27990.5	0	0	0	0	0	458.539	62.3966	0	271.18	571316	1.80393e+06	899008	695786	1.89307e+06	1.48674e+06	111258	55379.6	105585	51850.3
4.97_531.2736	0	0	0	176594	214206	16003.5	469838	118259	16753.6	10930.8	0	0	5531.69	0	0	520.64	866.601	549.275	0	1502.16	0	586.58	0	0	0	936.037	0	1572.78	0	0	0	0	0	0	0	0	0	0	0	83418.9	620301	227366	112617	1.13411e+06	444899	4342.23	963.82	4462.64	1547.3
4.97_846.4415	0	0	0	160503	207451	30197.3	277938	113742	20814.4	22715.7	1139.76	0	16840	2737.91	1165.76	2096.09	2477.14	2186.09	1300.74	8531.84	1324.36	6917.28	620.419	0	659.755	983.339	1684.82	2242.34	0	0	0	0	0	0	0	0	0	0	0	85701.6	404576	164143	109546	478502	315425	6281.84	2623.35	7629.94	2951.32
4.97_851.3958	0	0	0	1.59253e+06	1.75291e+06	672765	2.32232e+06	1.40352e+06	680442	495045	78704	75150.4	334898	91782.5	91890.4	100199	107013	62493.2	39078.5	180383	33953.5	113465	29439	30871.8	83490.6	46949.8	58318	211356	55115.8	79564.1	0	0	0	0	0	0	0	0	0	1.07967e+06	2.28086e+06	1.39868e+06	1.58644e+06	3.25177e+06	2.3085e+06	348773	147789	317541	136293
5.00_299.0911	248886	286785	269941	68830.2	296970	113589	98493.9	194056	59795.8	162694	261988	336553	67745.2	99439.6	48252.1	41091	36288.2	111302	61845.3	30361.9	41220.1	44046.7	62071.5	100040	34557.4	40001.6	27914.7	661877	291475	214695	221927	213463	364947	302027	250392	120518	421359	419958	293793	248457	193198	155887	47071.9	79042.2	309854	411316	250403	1.07838e+06	37125.9
5.00_374.1378	0	0	0	1918.17	46717.3	0	11431.5	25666.1	0	23381.2	83795.4	19913.8	15096.9	47544.4	18487.9	20901.8	4105.75	22463.4	1760.16	997.282	1210.95	3160.17	646.76	0	5047.42	0	828.906	171612	10894.2	8605.4	0	0	0	0	401.037	0	0	0	0	17612.4	27096.4	9567.69	9598.68	28993.1	31011.4	635422	135356	868100	17252.6
5.00_419.1484	0	0	0	165800	499037	210108	238188	359135	134087	336453	468663	459973	98917.7	162241	112901	150797	57364.5	82549.7	52913.6	61641.9	58450.9	47924.5	37930.3	67102.9	64266.2	30257.1	30975.3	840662	526453	295880	87408.4	39252.1	0	0	62924.3	42959.1	0	0	45446.4	383629	491225	342530	122699	183742	481356	554450	453174	908381	54931.9
5.02_421.1636	0	0	392302	1.77134e+06	6.82236e+06	2.84019e+06	3.88198e+06	6.78644e+06	2.0627e+06	4.37267e+06	6.56679e+06	7.22055e+06	1.01675e+06	2.39095e+06	1.40381e+06	2.06352e+06	557495	1.0731e+06	311438	693802	251941	624590	240955	445763	712276	478296	206658	9.98065e+06	5.05663e+06	3.50309e+06	479681	365103	0	0	501145	0	0	0	552171	4.17362e+06	6.76525e+06	4.55388e+06	2.56833e+06	4.53708e+06	9.69306e+06	9.24202e+06	7.19272e+06	12200000	747260
5.03_203.1062	1228.45	1599.55	2778.87	104798	212369	181615	292356	429606	89314.2	363565	483170	407346	422232	626175	672375	430031	562197	426217	482559	440686	301600	760599	617745	289700	98943.5	165466	298764	297255	148569	123311	3180	977.793	0	1491.63	0	2207.86	0	1303.98	1290.25	29210.4	510242	562439	67888	237593	314770	404375	344051	478755	269611
5.03_301.1064	2.61747e+06	2.71686e+06	2.01295e+06	1.77397e+06	8.55632e+06	3.0365e+06	2.9516e+06	9.20418e+06	2.97348e+06	4.22512e+06	8.68715e+06	10100000	579872	931675	845710	1.02844e+06	276653	632059	459106	399865	646242	560872	481432	822317	936872	434814	425895	17300000	8.5115e+06	6.3784e+06	6.58873e+06	6.60887e+06	3.13973e+06	2.70692e+06	6.77283e+06	1.28993e+06	14000000	4.07278e+06	6.28934e+06	6.30633e+06	5.87929e+06	4.0215e+06	3.24095e+06	4.60786e+06	12800000	13800000	9.61847e+06	17600000	453709
5.04_569.2159	38065.7	0	0	362626	586026	364060	665996	494747	196254	455283	469706	666628	60255	296756	157457	228315	91670.8	203307	116747	88451.3	110278	76439.8	67177.3	141333	92599.5	77935.4	29198.4	575334	624230	520080	0	0	0	0	0	0	82519.4	0	0	664339	925178	549757	346970	549355	966542	522742	592056	581150	46892.8
5.05_327.1220	2.7371e+06	2.72322e+06	2.07676e+06	1.23583e+06	4.33749e+06	1.76299e+06	2.43441e+06	4.12822e+06	1.26792e+06	3.05722e+06	4.48351e+06	4.55846e+06	733627	1.96656e+06	1.11387e+06	1.6257e+06	0	771835	216996	335903	191212	305687	0	0	0	224801	0	4.6198e+06	2.5178e+06	1.90453e+06	2.54268e+06	2.18846e+06	2.76605e+06	2.67535e+06	2.4805e+06	1.38088e+06	4.48023e+06	4.57605e+06	1.97102e+06	2.37261e+06	5.03751e+06	3.07446e+06	1.56166e+06	2.97511e+06	6.29769e+06	5.34286e+06	4.48319e+06	6.16104e+06	451968
5.06_303.1217	0	3913.72	6388.43	543188	755884	382884	703287	864463	338704	852811	1.45053e+06	1.09436e+06	419607	748529	624083	727482	202703	425201	113875	177788	98446.2	147470	157094	111283	264783	70392.8	96836.9	2.0275e+06	1.17182e+06	805166	3577.04	3625.52	2502.71	2911.12	4603.73	3225	363576	3259.21	0	1.09992e+06	1.25805e+06	724244	682953	836868	1.58144e+06	1.94054e+06	1.53781e+06	2.15951e+06	427159
5.06_405.1304	635931	682428	519257	115734	282561	369544	315076	625619	189706	632141	1.22508e+06	1.06211e+06	551793	768810	892335	589001	585967	591517	527925	483419	369950	748858	618010	347747	174686	249805	364027	803934	370542	300444	558413	608266	573279	646800	466403	479439	1.10517e+06	1.47862e+06	457599	85727.5	665822	558725	97428.7	194587	409496	1.51748e+06	886775	1.84924e+06	415328
5.07_299.0911	343047	334137	236441	65586.5	267734	59617.5	98221.2	440428	79756	161416	273632	299934	56329.4	64896.3	39813.4	65470.4	37564.9	0	37905.1	37895.7	41938.2	52328	33921.3	42028.6	36014.2	32124.6	32713.5	359122	344826	180698	236772	234893	486674	373453	250696	131769	220958	603383	233779	272530	177700	95021.6	250037	252451	291062	276114	208367	366481	48374.3
5.08_121.0645	3.06687e+06	3.17768e+06	1.96993e+06	694295	1.78748e+06	634024	1.06099e+06	2.00177e+06	421566	1.57855e+06	2.02712e+06	2.50161e+06	505876	1.13396e+06	660380	989638	277209	559778	187220	256107	213160	221839	245380	179925	289300	142646	135081	3.42699e+06	1.94335e+06	1.19691e+06	2.26077e+06	1.94241e+06	3.21768e+06	3.21547e+06	2.2848e+06	1.28369e+06	4.68755e+06	4.50051e+06	1.99289e+06	1.75777e+06	2.72484e+06	1.28544e+06	943603	1.62879e+06	3.53471e+06	2.65278e+06	2.60592e+06	2.47178e+06	520154
5.08_344.1271	709.546	807.516	1090.95	2498.15	30704.5	0	6522.12	15953.8	0	12821	49735.7	17460.6	8850.25	25893.3	9194.61	10698.5	2235.62	12383.6	408.951	0	165.423	1079.38	305.111	552.606	0	561.79	523.588	64868.8	4401.54	1842.39	480.18	507.306	1256.05	0	2142.87	0	2759.1	1158.86	1388.43	8320.65	12113.6	4063.51	3537.94	15873.2	21469.2	342728	82617.6	471390	7286.22
5.08_391.1535	581312	0	0	559126	2.102e+06	1.18903e+06	2.02765e+06	2.76459e+06	871002	1.69607e+06	2.06524e+06	2.54216e+06	424558	708805	513470	718351	95833.8	361085	81582.7	135174	85875.5	94686.5	43377.3	103414	65230.2	66277.5	39580	1.86937e+06	753004	719548	2667.25	0	605280	1919.69	3105.92	3318.6	724776	3040.52	1478.98	909668	1.57717e+06	1.54742e+06	606333	1.38781e+06	3.02103e+06	2.38848e+06	2.15836e+06	3.20259e+06	181574
5.09_271.0960	3.27648e+06	2.76913e+06	751898	940006	4.29983e+06	2.28495e+06	2.50356e+06	4.485e+06	1.68752e+06	2.98444e+06	4.14557e+06	5.21446e+06	367210	1.01799e+06	537403	838987	185608	476070	176976	205070	246944	230643	140620	212742	213935	159667	133823	5.45134e+06	2.12176e+06	1.80841e+06	1.69951e+06	1.68123e+06	4.72436e+06	3.09058e+06	1.29891e+06	646229	4.58048e+06	4.4438e+06	797530	2.37608e+06	2.17331e+06	2.42065e+06	956013	1.73168e+06	5.7036e+06	5.84091e+06	3.94475e+06	8.02528e+06	335968
5.09_278.2469	0	972.955	0	30464.6	59172.6	9748.79	35972.2	87737.8	60538.4	4288.93	0	501.165	9579.27	9846.26	9250.75	3580.09	34334.1	9583.94	15070.1	5044.22	3080.27	18090.5	8773.23	1132.06	24142.4	2895.43	13483.6	4992.72	5388.74	8580.77	1421.82	0	0	0	0	2396.15	615.607	0	1044.97	37198.9	101131	53718.4	124157	229271	161974	4092.25	2045.82	837.942	16024.3
5.09_393.1319	28399.4	63978	33250.8	70944.2	119514	32544.4	82521	56366.5	34618.9	327992	239797	342614	144934	254137	156036	181812	56703.9	152691	53503.4	44111.2	52029.6	30024.9	65201.6	44970.7	16305.7	18639.6	18772.7	66143.9	227110	87170.5	35766.7	37266.2	61383.7	40926.6	88024.8	44965.2	62728.2	52220.8	48867.8	102967	276269	88077	44033.1	73994.8	123281	184596	325907	160676	104871
5.09_419.1485	306761	191396	291568	173700	426290	248477	336526	392854	169423	357148	407621	471844	155210	251603	161915	206189	91825	179328	88629.8	83043.3	127908	80047.1	75921.6	120918	47089.5	58856.7	41007.6	474746	533530	327675	205138	173323	371015	249099	184896	137419	339673	489116	368960	468844	523660	306286	194230	316675	636427	404213	335993	434367	78855
5.10_195.1010	0	0	1155.27	31533.4	107934	35493.7	58188.1	100566	33998.6	39038.8	31389.8	30317.3	52642.5	37274.1	48166.4	50517	57584.5	55184.3	61572.6	67769.8	33056.9	52264.6	64606.7	49400.4	33191.1	37398.6	60551.6	48619.8	74049.2	39094.3	0	0	0	0	0	652.11	0	0	745.059	51081.4	50236.7	89881	148332	232860	237824	44703.5	41810.6	59340	55993.7
5.10_297.1116	1.2623e+06	1.0228e+06	488923	551998	2.03893e+06	1.22617e+06	2.29856e+06	2.50766e+06	863106	1.97502e+06	2.22149e+06	2.58636e+06	502171	997174	536855	780515	0	0	101781	158031	146726	0	66938.5	0	0	73878.8	0	1.32323e+06	599050	590757	913163	761299	1.2437e+06	1.08608e+06	5604.7	540196	1.63321e+06	1.58534e+06	0	906958	1.87213e+06	1.67553e+06	609767	1.34121e+06	3.06818e+06	2.21726e+06	2.30552e+06	2.59029e+06	229822
5.10_421.1644	1.96387e+06	1.96828e+06	1.3218e+06	0	0	0	0	0	0	0	0	0	0	0	0	0	124944	0	125520	0	224963	0	131964	193659	0	0	90596.8	0	0	0	1.68112e+06	1.48544e+06	2.21028e+06	2.01614e+06	1.61226e+06	837914	3.27603e+06	3.44876e+06	1.28457e+06	0	0	0	0	0	0	0	0	0	0
5.10_433.1631	174910	182875	230628	38804.6	0	0	100209	0	0	0	0	0	29214.5	13352.9	20256	32763.3	10671.2	15654.6	0	0	15835.1	7126.25	8515.43	19224	0	10148.7	3597.92	83460	0	0	226588	156860	213491	156455	228974	110913	278815	265826	308021	0	175383	91246.1	0	0	314937	0	0	97572.6	13093.6
5.11_135.0437	837306	822817	543741	1.03152e+06	1.70333e+06	622741	1.17723e+06	1.28221e+06	365452	1.34995e+06	2.50642e+06	2.20469e+06	1.14179e+06	2.05039e+06	1.2586e+06	2.10371e+06	742867	1.76463e+06	580906	1.03363e+06	2.43151e+06	779197	1.01213e+06	1.18848e+06	164386	689063	603122	1.78489e+06	2.03194e+06	1.20565e+06	863606	661709	789427	816697	888709	566820	1.12618e+06	884916	784788	1.44663e+06	1.71075e+06	1.65035e+06	557260	1.84566e+06	2.16372e+06	2.36407e+06	1.92902e+06	2.60975e+06	742219
5.11_167.0335	618838	497526	223208	0	349721	0	209424	162385	0	0	435919	399583	0	0	0	0	8984.56	0	0	18556.5	0	8323.74	15060.5	0	10407.9	0	5744.12	405307	0	0	326220	248274	488309	569458	274709	160078	691638	586649	233886	0	238820	0	27844.5	55333.2	334458	510019	0	648238	0
5.11_313.1063	35429.9	42276.1	24222.9	90896	142430	79244.5	68191.6	58878	25064.7	143242	121177	69131.4	35728.6	135268	107964	136713	61118.6	131329	69780.8	84285	134023	39704.8	44227.1	64404.9	25074.1	56337.5	45230.1	51059.3	112502	53799.6	32875.8	32676.5	38727.9	35452.3	0	36080.8	58309.5	50331.4	50938.5	160739	202171	115934	85722.6	141228	246846	46403.8	76064.5	44960.6	32117.1
5.11_449.1587	373308	469346	519207	87266.2	0	0	0	0	0	0	0	0	29793.7	0	44538.4	58939.9	0	40092.3	0	23384.7	115450	18719.8	39138	49945.9	0	19793.3	17838.6	61913.7	95233.7	0	519388	443810	446516	496870	638778	363438	666950	641187	504089	0	0	0	0	0	597229	0	0	0	25064.4
5.12_133.0645	0	117619	142182	114396	484367	247012	428746	498190	180597	268337	424405	508886	132197	229353	136117	215447	73596	129059	51780.5	61767.3	69565.5	57459.2	35298	56018.2	36202.2	45744.3	30866	516616	323719	232282	118809	55581.1	152182	101514	132557	75469.3	91839.4	93336.7	173832	253193	345690	277865	185464	303594	698193	549140	441819	566981	81726.3
5.13_255.1011	366583	379613	130227	110927	351298	159207	290117	337183	160349	371472	519198	482025	120126	273148	160069	235444	46235.9	143499	28559.7	49017.1	39103.6	28030.9	40713.8	32867.2	20443.5	17088.7	16161	432894	221272	176602	241305	225275	491107	426250	205925	0	596219	0	142219	217914	279202	229853	164400	313617	511644	615216	423213	600673	88445.1
5.13_256.2995	482.6	0	1148.26	0	0	0	0	0	0	0	13317.2	0	459.19	0	0	0	0	0	0	0	0	0	0	0	0	1217.54	503.998	0	0	0	0	0	0	0	670.464	0	0	0	0	0	0	0	0	0	0	0	0	0	0
5.13_273.1115	1.87469e+06	1.97403e+06	1668.02	1.50367e+06	5.02015e+06	2.13842e+06	5.17565e+06	5.53002e+06	2.18401e+06	5.41911e+06	7.50248e+06	7.61479e+06	1.56369e+06	3.56969e+06	2.19604e+06	3.46697e+06	717009	1.96716e+06	392854	726808	519291	454004	606067	441331	378067	258089	265999	6.68561e+06	3.41734e+06	2.77359e+06	1.19545e+06	1.09364e+06	2.42497e+06	2.10697e+06	966647	4996.73	2.91987e+06	3.21075e+06	667253	3.46064e+06	3.98422e+06	3.40295e+06	2.26151e+06	5.12545e+06	8.87182e+06	9.12949e+06	7.32806e+06	10400000	1.22702e+06
5.14_315.1222	73272.8	94325.1	131179	69249.2	91258.3	88339.2	163510	66340.5	17936.6	173887	93061.4	0	124766	130082	118699	140935	74172.5	145438	70671.9	69652	123116	36338	0	63696.7	7353.54	34295.1	35142.9	0	0	40067.8	66688.5	92437	105015	69687.9	135420	94881	133381	86811.9	153974	77361.7	185579	92075.2	71044.8	118671	70689.4	55401.3	49560.5	52396.7	72518.8
5.15_395.1481	796.15	0	0	124449	580373	305006	326068	656380	213998	488939	913129	1.03479e+06	159203	439247	350255	227604	93175.9	263176	31118.9	63312.8	52425.2	62778.8	74338.1	78357.1	54080.5	56071.9	35332.5	1.18003e+06	814466	495317	1950.1	2459.31	0	3396.4	1678.92	1447.13	4318.39	3499.33	1033.28	391912	376660	286916	229730	401060	808006	813415	580927	1.02295e+06	133191
5.16_299.0912	213946	244941	332075	23984.3	60591.1	0	47935.5	0	22599.9	41190.4	0	0	63080.5	49274.3	46892	53699.5	29327.3	49064.1	70855.7	51587.9	71860.4	50075.4	57665.4	53597.7	23671.8	38466.3	52168.9	0	25255.9	34319.8	219138	224889	441543	313695	263655	84385.8	411912	384869	334458	0	50578.9	40490.6	0	61687.1	0	0	0	0	45426.3
5.17_595.2722	0	531.716	449.212	740.912	634.752	0	453.632	645.373	515.713	636.16	0	0	1193.06	883.457	886.786	1067.66	226.451	1263.32	994.513	324.71	379.105	507.666	677.735	765.394	0	260.275	63.0754	0	0	0	516.952	0	0	0	0	0	0	0	490.813	1079.63	862.689	0	0	1444.14	1637.94	0	437.995	0	726.005
5.18_149.0593	39576.9	41236.2	90974.5	1.67897e+06	2.88112e+06	3.16124e+06	353571	1.00324e+06	442394	360577	304850	243093	35935.1	0	13902.8	0	5875.8	0	19763.1	14197.6	27145.1	0	5295.94	9493.67	11606.1	0	12407.9	282479	621074	688833	42149.6	41009.3	36717	66258.5	47936.1	35938.4	41969.1	34449.2	93816.6	1.60602e+06	3.88006e+06	2.81821e+06	2.35353e+06	2.28584e+06	865820	319138	365886	755860	15128.5
5.18_337.1039	1.33994e+06	701924	6453.56	3.83241e+06	6.73152e+06	6.47031e+06	890339	2.87834e+06	1.28974e+06	928206	929160	877182	27458.2	5030.49	4313.75	6051.36	6166.45	5283.54	4165.96	7209.84	11132.9	4547.07	5323.32	1728.99	8371.36	8399.98	7439.83	1.10984e+06	1.7555e+06	1.91734e+06	1.7889e+06	1.68315e+06	661.897	4804.02	767788	1.27443e+06	3.19266e+06	0	3053.01	4.01535e+06	7.75179e+06	6.1826e+06	5.02002e+06	5.48659e+06	2.31898e+06	1.12561e+06	1.25329e+06	2.76098e+06	5232.98
5.18_359.2184	12776.6	3408.45	1980.15	27963.2	57573.1	33689.2	5577.33	17341.7	6689.63	10593	9078.95	7238.33	881.574	0	502.13	773.742	0	863.757	614.474	0	0	497.607	760.919	0	0	733.131	0	1952.75	6401.48	6857.19	14763	8845.73	0	0	4085.71	2270.3	36512.4	10859.5	0	32608.6	87886.6	40452	45775.2	15631.9	75859.3	6234.21	15591.9	22346.4	0
5.18_419.1485	256418	317802	230692	85355	123260	165150	148000	87059.8	65661.4	128955	139328	148660	63667.6	110021	73711.4	101860	85384.9	96454.3	60943.8	81108.7	77808	72549.8	69047.1	128554	32412.6	48026.8	31732	151478	259498	265752	307401	315621	297417	253172	350342	237088	289107	342559	292124	225838	250131	85840	61694.6	113200	101643	79142.2	124236	98412.1	39642.1
5.21_301.1063	9.52283e+06	9.96286e+06	6.09388e+06	1.63716e+06	4.082e+06	2.22345e+06	2.83753e+06	6.44744e+06	1.60926e+06	3.41477e+06	6.15274e+06	7.06392e+06	1.32056e+06	2.64224e+06	1.53485e+06	2.25209e+06	767245	1.42073e+06	547783	610610	566860	488158	503080	609358	735456	503552	367657	6.04907e+06	4.37234e+06	3.30156e+06	1.78395e+06	1.60286e+06	12400000	10400000	641291	3.27237e+06	1.12357e+06	15500000	353734	3.57993e+06	4.43007e+06	2.74607e+06	2.23169e+06	3.0872e+06	5.50992e+06	5.38203e+06	4.44673e+06	5.28627e+06	983574
5.21_553.2202	103857	57269.9	72913.6	1.29907e+06	4.74403e+06	2.42371e+06	3.2132e+06	5.27438e+06	1.76816e+06	2.69209e+06	3.90623e+06	5.20532e+06	523134	1.18638e+06	727477	869586	267702	510117	250291	340119	186325	288142	155496	367363	607092	388107	152937	8.74859e+06	5.91476e+06	3.771e+06	56357	0	95377	76544.2	57527.3	19324.1	0	143768	82712.9	3.92747e+06	3.89934e+06	2.8215e+06	1.80979e+06	2.65852e+06	5.82042e+06	5.40693e+06	4.32058e+06	6.92185e+06	335914
5.24_523.2099	22875.2	11993.9	8299.98	355111	1.31954e+06	892792	1.40544e+06	1.61018e+06	714444	1.0434e+06	976255	1.52667e+06	229594	408635	247586	386383	47812.4	181477	51523.7	65405	59239.8	52889.8	31452.2	82288.7	38061	64856.1	29280.6	1.07732e+06	498374	628868	14157	10993.1	19584.3	15874	10522.6	8958.7	12579.8	28720.4	6807.24	869638	923129	700841	447171	855646	1.44043e+06	1.01244e+06	1.02336e+06	1.60795e+06	92478.1
5.24_551.2064	53434.6	64071.5	79508.1	105209	291772	172782	207482	330071	94003.6	231862	238598	340340	49447.2	78765.9	58574.6	73974.5	26502.3	44316.2	26267.9	32104.8	23977.8	24026.4	18982.8	32727.3	38494.3	28869	17061.8	471527	317502	203827	49699.1	44203.4	79146	61834.5	68862.7	22248.2	47665.5	66963.9	90324.2	282720	275691	173576	130388	180780	355206	365369	277023	444389	28287.7
5.25_133.0645	1.40579e+06	1.27779e+06	1.06604e+06	311437	1.24779e+06	694540	1.28224e+06	1.69894e+06	530475	1.07731e+06	1.10329e+06	1.63086e+06	229514	472658	262693	372372	75225.8	205635	77453.2	123142	63284.7	28414.9	58415.1	134212	40089.1	93024.4	62422.9	1.7392e+06	1.29263e+06	758998	1.01827e+06	792429	1.54091e+06	1.25766e+06	1.06651e+06	675090	1.64496e+06	1.62774e+06	1.03543e+06	911495	1.2055e+06	893010	503727	750460	1.8102e+06	1.3875e+06	1.34412e+06	1.83158e+06	112816
5.25_433.1632	502379	408888	291972	214022	1.72294e+06	449984	353007	1.45966e+06	495628	326972	520103	940935	51292.8	73559.1	45479	78947.9	46544.4	41182.9	48495.1	66036.4	36669.6	97705.8	25975	60295.3	187991	84193.9	41097.1	3.38508e+06	1.70042e+06	1.05947e+06	297654	271417	500700	401483	317371	143374	498820	717827	387517	769489	466337	309505	216399	275830	843296	2.03697e+06	603376	2.83111e+06	29305.9
5.26_437.1588	28904.1	39828.1	0	296810	364818	262657	200936	204452	73551.6	439593	878896	614817	90052.2	324762	171482	207354	56859.6	137398	25883.6	30693.9	26380.9	18365.1	37702.9	26909.2	26823.8	22884	8434.32	349154	321317	234840	0	0	0	0	0	0	0	0	40564.9	422028	693271	366477	267635	247651	626331	536212	785541	322234	82144.6
5.27_435.1791	0	4363.97	4293.68	202953	429127	179474	283782	416344	130485	311690	377734	357121	121540	210707	170478	211848	53141.5	125273	43365.5	72277.1	49285.6	51431.8	33000.6	52729.8	77119.1	39966.8	22303.5	604890	503620	310933	0	0	0	4398.24	4229.69	1158.11	6607.92	7362.31	0	400188	623210	365527	226476	368107	662031	547145	507935	510863	86108.5
5.28_271.0961	1.88841e+06	1.70897e+06	477137	0	2.19297e+06	1.52498e+06	2.85315e+06	3.32895e+06	1.02741e+06	2.42506e+06	2.66928e+06	3.24498e+06	453996	1.23227e+06	662351	1.03733e+06	274237	713592	304163	316634	527678	206966	290905	328074	0	178225	184625	0	1.04737e+06	811267	1.21803e+06	1.26799e+06	2.11723e+06	1.77363e+06	1.16544e+06	525080	2.25514e+06	2.05598e+06	520183	1.46746e+06	1.54897e+06	1.4516e+06	1.07817e+06	2.14235e+06	3.27173e+06	0	2.35206e+06	0	357989
5.29_320.2554	7302.3	22567.4	13807.4	170556	480764	105615	91291.7	506207	427304	16786.1	16679.1	20420.7	42944.8	30075.8	71168.7	22825.3	85894.7	27546.7	37085.5	35288.8	8315.57	48523.3	34572.1	15887.2	172645	31092.8	28073.6	31118.9	36331.6	42570.3	89843.8	5705.42	34675.7	22196	15670.8	20495.8	0	31887.7	50795.3	154340	394709	351276	568783	622452	588456	27144.7	21446.1	19619.5	72255.1
5.29_417.1333	192332	305934	446472	0	0	0	0	0	9639.06	0	0	41187.2	0	0	59491.3	0	0	0	13935.7	0	0	0	0	0	6057.84	0	6131.95	0	0	13636.4	618067	573742	272880	347032	617480	418264	191432	140855	383221	0	0	0	16979.6	0	53081.9	34713.3	0	34777.2	0
5.32_299.0910	359145	329526	378486	388419	679981	410947	406368	456829	236985	582817	565933	681811	416091	472325	377846	478146	388828	377326	414013	417304	461060	548924	558987	378837	283452	285706	392072	873152	440549	403471	302297	286436	461551	369524	327561	212522	454225	562378	466044	681135	873253	603289	397614	493724	1.02828e+06	773498	512436	858876	249634
5.33_405.1688	102.212	955.539	1543.03	349640	896142	514747	926410	941998	416270	906502	759345	1.05868e+06	374075	532530	401939	551557	112052	326212	99694.4	174263	141997	70599.5	58170	124202	54563.9	50919.2	39388.2	797147	566878	451315	0	0	844.5	0	0	0	745.106	0	383.965	636974	780841	879800	397367	723169	1.2541e+06	951307	955338	1.16287e+06	175956
5.33_433.1634	2.91095e+06	2.73113e+06	1.35669e+06	117872	514196	323484	279572	611601	202005	232463	209852	778296	37245.8	32694.1	22651.2	47617.6	32338.6	41270.3	39393.7	27680.8	34020.2	76879.4	14215.1	33601.9	48731.1	28818.9	26497.6	733638	423473	393678	1.06239e+06	1.46314e+06	3.4068e+06	2.70424e+06	1.48547e+06	354399	3.47623e+06	4.1875e+06	1.20178e+06	159443	510221	262788	155783	240803	600746	556543	411440	718061	19557
5.34_551.2060	140268	125496	153605	124194	331639	174470	191374	281935	82518.3	207351	239356	339642	48789.8	77959.8	54951.5	74525.6	22527.6	50027.4	26334.1	43373.6	32091.1	36354.9	19618.5	40724.5	45597.2	36711.3	11503.4	455527	418741	238020	122737	106838	188386	151997	132999	69003.5	180767	206224	148352	298440	379067	178303	114615	144561	380420	265788	255367	346237	28165.3
5.35_311.1273	0	631224	479.272	401345	1.2361e+06	563791	1.40239e+06	1.2734e+06	427174	1.28049e+06	1.13884e+06	1.48031e+06	431096	676595	454187	629646	0	362164	122602	181313	169043	87360.9	0	134042	0	59726.7	0	903737	0	440082	0	0	0	662051	0	0	1.03987e+06	916912	586.111	0	1.22481e+06	979694	410691	981558	1.72797e+06	1.27804e+06	1.30625e+06	1.40828e+06	219729
5.35_553.2213	1.81043e+06	1.87938e+06	1.60012e+06	428081	2.42717e+06	1.10147e+06	1.529e+06	2.8878e+06	714422	1.6404e+06	2.2807e+06	2.79978e+06	239995	336560	317342	477190	124123	206429	116349	134613	69157.1	131905	46059.8	121442	337779	168565	67309.9	3.39157e+06	2.20676e+06	1.41625e+06	1.31137e+06	1.31466e+06	2.10414e+06	1.80834e+06	1.42885e+06	707394	2.22879e+06	2.57979e+06	1.67288e+06	1.66313e+06	3.73274e+06	1.38701e+06	849165	1.47863e+06	3.20585e+06	3.61099e+06	2.80567e+06	4.64617e+06	129086
5.36_147.0436	13911.4	7519.77	54535.8	92589.1	172727	71933.2	42542.8	100453	47735.8	108057	111666	73834.2	85949.9	93195.5	55710	118054	54158.9	64573.7	63003.5	84566.3	87363.6	54153	69730	32493.2	58781.7	12997.3	36136.3	178275	143073	85416.6	14302.6	9978.46	19952.7	10265.4	14486.2	8107.18	16808.9	16784	49164.6	218877	194712	65849.6	85094.1	135640	175381	106914	86078.7	131087	55044.1
5.37_315.1223	877556	877702	22937.6	125974	634626	134166	152978	303298	80997.8	250118	522819	382323	110972	170251	110413	172792	63049.2	129276	58282.8	73381.8	90761	59544.9	69933.5	65295.1	48926.5	58672.8	28972.2	1.83298e+06	1.10751e+06	689880	511534	489086	1.05147e+06	947973	620958	0	1.34243e+06	1.67965e+06	795099	736934	686868	144045	142928	460511	1.30847e+06	1.14099e+06	700735	1.34114e+06	68540.9
5.37_403.1532	715610	584187	175306	44269.5	623750	227313	189265	576522	121729	112461	87778.7	560474	14185.9	0	8581.37	28692	8237.42	22275.4	13117.3	8065.36	15452.9	18898.8	6779.2	14389.5	7217.61	4562.22	6571.34	892517	0	61992.2	328000	382606	859784	611835	275450	142206	752207	925492	192181	0	154978	88438.5	43066.4	90048.9	246273	680535	123475	1.16171e+06	14310.3
5.39_407.1482	107689	107968	47328.7	66920	43858	126827	231906	0	101466	212514	304743	95443.3	40826.3	110812	48180.8	92137.1	20468.4	77257.1	6113.77	13208.5	10472.8	19191.3	31337.1	30118.7	21314.7	26523.3	10351.7	0	298714	215666	140859	109147	95418.8	94505.9	165983	110664	149307	177959	88140.1	105420	75786.5	80837.3	77207.1	90858.2	276966	300013	242232	419254	0
5.40_301.1068	3.00145e+06	2.76481e+06	2.46938e+06	0	0	0	426309	429536	0	0	0	0	0	196949	130427	152402	79334.1	0	49078.2	0	0	0	0	66386.5	0	0	0	0	0	0	2.49513e+06	2.25409e+06	2.78589e+06	2.69076e+06	1.94696e+06	1.54542e+06	3.43759e+06	3.72681e+06	2.58896e+06	0	0	0	0	0	671852	0	771026	0	72767.5
5.40_506.1954	0	0	7859.8	7012.18	230424	4730.3	23133	76422.8	4249.3	25587.9	93971.3	39602.4	1895.75	4895.68	2654.81	8410.09	0	2072.23	521.553	3509.73	608.353	7437.4	0	116.325	9184.63	902.993	702.452	253711	24443.4	24333.1	6139.18	6182.45	0	0	2264.14	2910.8	0	0	1236.59	22449.8	100298	67926.4	22632	40666.5	100340	937077	397762	1.55966e+06	2597.95
5.42_283.0957	496264	485289	184372	23908.4	0	51335.9	34673.7	66518.1	0	137176	117419	179449	88409	54349.5	77629.3	104344	38408.2	103142	66030.7	53912.4	107084	24595.5	28698.3	56852.4	12745.3	17135.9	30907.8	80762	115435	37078.7	256572	306967	596001	476882	252350	114416	545708	660474	211675	55419.1	37469.9	48323.8	36391.7	50857.8	73420.6	0	51191.5	0	44589.3
5.42_285.1115	2.12496e+06	2.06744e+06	672468	461808	2.2929e+06	1.30659e+06	1.88413e+06	3.12346e+06	1.03793e+06	1.4914e+06	2.10918e+06	3.42217e+06	515801	512502	468221	474431	207006	423182	157396	257388	476540	190386	228817	249233	59999.3	101840	181149	3.45669e+06	1.68578e+06	1.36322e+06	1.13797e+06	1.20055e+06	2.47181e+06	2.16807e+06	1.14668e+06	19248.2	3.19829e+06	3.26934e+06	788883	1.5098e+06	1.30385e+06	1.4855e+06	934265	1.69065e+06	4.18072e+06	2.92745e+06	2.11311e+06	3.66767e+06	290055
5.42_296.2577	662.198	1667.07	1429.14	95872.3	253003	44900.8	51176	101020	106832	7522.22	5695.73	5785.65	38390.7	28251.4	53749.2	21781	54632.3	20149.7	44140	38788.1	10099.3	62166.9	51994.4	16310.1	59430.8	20973.4	29812.6	9137.93	24040.9	14784.8	10375.6	1168.46	703.189	747.637	1596.02	1651.91	876.332	1525.83	4611.32	83679.4	455189	333184	169145	228352	237292	5146.13	10333.2	7907.49	38022.2
5.42_318.2395	12440.6	44309	26725.5	192788	588527	120231	117861	288026	394948	19240.5	18567.5	15742.8	95298.6	56579.6	104208	33235.9	123485	45878.4	71173.5	75360.5	18163.3	122006	94149.5	14021.2	216631	43165.1	49650.8	32148.6	50241.3	46024.2	199450	25080.2	48417.2	30502.2	18860.6	29541.9	25319.7	37469.1	58425.8	172564	543950	962945	442968	516923	397745	23810.4	25616.3	26034	76555.9
5.42_523.2097	0	0	0	217851	759269	482146	783183	1.25714e+06	319550	560913	620304	890820	94771.2	186373	89471.5	175555	15931.6	57095.2	17404.5	22148.5	19389.4	24381.8	10333.8	22995.8	28432.4	25992.3	11896	579316	393839	368758	0	0	0	10971.9	6368.58	0	0	0	4903.38	365619	511126	438501	299543	551414	1.07105e+06	1.03657e+06	845850	1.40374e+06	40306.3
5.43_279.2313	6621.55	8042.61	14468.4	115659	300228	51848	85250.8	169820	116285	34470.7	34846.1	26819.9	41701.7	34207.4	41132.3	31069.2	47523.6	27021	38092.8	40673.6	16154.8	46090	45719.2	20343.2	44801.3	24847.9	22704.4	24448.3	27096.2	18853.6	31421.2	6666.67	12661.7	5670.77	5635.53	11826.1	11324	6893.28	10749	87019.1	425117	397515	169403	206492	275559	114353	81497.9	84536.3	35802.6
5.43_299.0913	517298	585786	669970	0	0	30755.6	31243.2	0	21010.3	0	44404.9	0	40119.1	0	62639.5	0	18004.9	63911.7	0	0	60894.1	12548	22442.7	39082.2	0	0	0	0	0	0	474674	438203	688925	605478	560680	378025	748059	1.24793e+06	1.00812e+06	0	0	0	0	104504	90529.4	0	56596.3	0	42835.9
5.45_284.3305	1108.57	0	7964.86	5537.67	10251.4	6449.43	12414.7	19733.6	111035	42404.8	10968.7	62121.4	10718	0	64261.2	2485.41	3827.6	4561.54	9571.07	4099.22	3189.5	0	32643.8	36526.2	8691.41	5560.81	2588.91	8682.32	7011.46	6872.84	538.564	0	0	0	0	0	0	0	2024.37	14198.9	27547.1	14571.1	13608.9	32129.8	51042.2	11778.3	55403.2	1613.19	13626.9
5.47_369.1673	240973	125101	721558	1070.19	0	0	608.219	0	750.338	1569.4	1420.62	890.607	0	826.317	1245.42	901.316	1102.44	669.258	0	0	0	0	0	605.359	0	814.896	555.936	0	0	6428.9	185218	125116	395355	190390	172466	106122	251676	291097	659641	0	629.696	0	682.193	1440.47	2880.28	0	0	1840.13	5486.45
5.47_553.2224	2.01326e+06	1.69875e+06	1.72966e+06	0	0	0	178856	0	0	209295	0	0	33138.9	0	0	0	0	39058.4	5596.09	5296.13	3326.17	14130.3	7800.09	10844.3	16728.1	4123.6	3469.74	0	0	0	1.40581e+06	1.17475e+06	2.0683e+06	1.8171e+06	1.39251e+06	736297	2.22603e+06	2.61129e+06	1.6363e+06	0	473142	0	0	0	0	0	0	0	23811.3
5.52_685.2798	515830	132274	503378	196241	899544	428223	0	1.37551e+06	0	209443	532155	1.00358e+06	50174.6	101424	66224.9	96573.7	40425.2	37586.2	48800.2	53591.5	19598.3	20419.2	17106.9	0	172480	84221.6	23902.8	2.11136e+06	1.37616e+06	715828	106850	94808.1	592523	130094	121460	72453.4	580924	911366	883037	646554	1.05313e+06	0	0	478734	1.30318e+06	1.24509e+06	699294	1.57021e+06	21746.1
5.53_211.0751	824465	529564	491446	707.697	0	2580.16	0	0	0	0	0	0	778.25	653.97	546.762	0	0	0	769.655	1467.16	13424.6	1677.14	0	4233.14	0	2765.67	662.653	0	0	2619.74	467077	656897	677777	685139	637108	455161	669729	893616	606559	1482.59	6681.71	0	7138.04	0	7149.03	0	0	0	0
5.55_433.1634	1.74667e+06	1.62167e+06	1.92279e+06	114973	828521	302753	350125	847436	0	359828	401471	919627	41268.8	92538.9	65237.9	112089	0	33719	30203.8	30329.3	18021.6	22412.3	13138.9	30744.8	73036.3	54019.2	14956	1.54467e+06	1.21244e+06	0	1.26558e+06	848232	1.81884e+06	1.62333e+06	1.38729e+06	676214	1.90893e+06	2.31301e+06	2.3686e+06	308421	581807	256888	0	225330	1.23696e+06	984222	471432	1.17914e+06	23855
5.59_163.0749	16201.8	10297.5	2372.1	1.10761e+06	2.46424e+06	2.23143e+06	223111	665801	257328	278171	243428	177167	20346	10664.9	13738.4	7854.31	8858.83	15034.1	11609.3	5769.31	13703.1	11288.7	8097.3	9557.49	8240.84	5025.49	11055.5	274208	426209	417816	20464.4	12553.6	3130.29	4678.22	11581.7	10086.9	38056.2	7695.36	4738.61	1.30932e+06	4.43265e+06	2.3905e+06	1.80117e+06	1.2435e+06	799223	246724	337958	545840	5301.69
5.61_365.1353	760367	0	0	2.37152e+06	4.51016e+06	4.3449e+06	0	1.70021e+06	0	0	432769	0	12068.1	1326.54	8394.92	7750.47	2120.33	6818.83	4719.67	8309.34	6202.27	622.334	1161.84	6730.87	11378.8	9829.07	7407.84	571833	857297	916701	1.06307e+06	753621	0	754.098	0	523451	2.32285e+06	0	0	2.98137e+06	6.30856e+06	4.85065e+06	3.85961e+06	2.64816e+06	1.76785e+06	0	607941	1.43859e+06	4509.61
5.63_320.2553	0	9075.83	21012.2	93764.8	224722	78253.7	127847	291736	391543	19361.9	20053.3	17805.4	54655.8	60592.6	74757.2	11065.2	39026.2	21843.5	19200.9	15895.7	7979.22	22836.2	14994.6	3959.63	62803.1	18573.8	22280.1	56544.2	64284.3	62338.5	0	5293.07	10980	0	9190.81	24219.6	5193.56	5061.12	0	126159	189118	168463	193486	254108	244690	48291.9	41962.3	30407.4	75296.9
5.65_149.1321	5146.6	3554.21	3667.77	67748.3	277113	123090	319174	268306	55139.9	381097	463403	597356	72494.3	120769	69956.2	251670	36675.3	106777	48264.3	65258.9	134701	54672.8	65875.4	93520.8	18054.4	45981.4	36295.3	430678	258383	168855	2947.35	5403.88	3990.33	5163.93	7743.87	4220.58	7047.18	4147.22	3647.24	199705	125844	317746	129379	152035	365372	447770	563548	583461	38811.2
5.66_205.1945	0	2863.42	2911.01	158914	458661	243449	605205	576178	109628	1.25485e+06	953213	1.44343e+06	161973	252221	132778	323445	86474.1	170640	111767	131824	198748	120872	95999.6	173875	34258.9	69590.7	67692.9	928652	421009	339419	1701.32	2179.1	2419.33	3404.5	2413.19	1284.29	4267	5855.4	2095.36	418003	375087	533825	255013	295432	680543	1.61357e+06	1.81793e+06	2.05531e+06	60481.8
5.66_411.3094	0	0	0	74044.6	23363.3	41177.9	19708.6	52010.9	10941.8	5781.42	1919.73	8131.35	8023.5	5700.04	1785.61	6393.88	4538.68	7102.37	8648.07	5450.08	26518.7	3688.07	1064.23	29886.3	453.903	3278.19	5737.51	4403.93	3800.51	3372.21	0	0	0	0	0	0	0	0	0	142115	46232.6	23179.2	103673	77428.5	208179	2169.14	8074.62	9720.77	1019.71
5.66_469.3122	402.798	554.934	0	156618	46857	97625.8	47206.3	123023	26745.6	17705.8	4493.76	30204.6	14914.5	11437.7	5562.89	13152.8	9383.88	19986.9	9121.69	7342.01	38613.7	8108.81	5263.61	41021.7	2966.7	9584.7	10674	17384.3	14699.5	6680.53	0	0	0	539.6	0	0	0	0	0	289350	73393.7	51070.3	197300	107193	401184	9386.19	28096.5	32934.7	4634.84
5.72_313.1059	20057.2	24674.2	44348.3	78894.7	182438	108199	102013	151581	52321.2	115117	102609	192891	47952.7	64416.2	38120.4	64297.9	19187	32444.9	27543.8	24630.6	10106.7	22174.8	13744.7	23881.3	38836.9	19615.5	11529.9	274886	229679	107428	18423.7	21094.7	29358.5	15064.9	12502.4	15008.6	26439.3	16707.9	47208.2	214224	270720	118749	95110	113551	261389	166540	175561	182240	21338.9
5.73_285.1116	751572	658440	240742	60220.9	972307	644546	1.29849e+06	1.321e+06	412375	1.04136e+06	1.1245e+06	1.53004e+06	0	349587	132992	0	0	0	0	0	0	0	0	0	0	0	0	993591	567902	471535	429300	445336	744295	699105	425381	24338.7	950139	994401	366746	771905	1.01056e+06	696806	336783	728017	1.59005e+06	1.39125e+06	1.26489e+06	1.54275e+06	72832.2
5.74_315.1222	395352	335514	442455	34236.2	0	0	50893.6	0	0	82422.4	205456	289956	33381.4	0	16259.7	0	4949.45	21801.3	0	0	0	0	0	5915.45	0	0	7743.32	601195	464055	0	225661	24549.6	420906	360354	30508.2	24168.1	440025	585862	520128	324883	404606	0	0	47115.5	0	388215	0	445304	0
5.75_355.1528	73180.6	77126.9	19610.8	21762	120486	176944	78990.7	180642	70331.9	114149	144625	441163	3713.58	23532.9	12475.3	25292.7	582.63	4708.76	602.355	3599.85	840.323	4841.41	3095.95	6196.73	5080.63	7854.67	668.563	751760	246418	173303	38309	45973.9	158039	92915.6	41191.4	16006.8	108710	130109	25448.6	139094	30955.6	63037.2	53285.5	53308	210105	221257	108844	446617	596.037
5.75_491.2784	23082.3	24001.9	7143.65	31755.5	103415	169268	100585	174317	75620.7	110387	138989	392391	6879.76	28506.4	5292.85	28680.8	3812.94	6143.22	390.961	3966.01	1028.37	3181.32	2863.69	6514.75	3058.87	5888.96	888.931	727271	226196	164216	10009.9	12537.3	48643	28523.8	13320.2	3003.16	29797.5	33377.8	6106.34	144295	47119.7	61957.6	63662.7	51277.3	215341	211099	103968	437287	3732.4
5.78_261.2203	620.674	0	410.252	44998.9	65673.7	38162.4	52887.4	261982	89017.4	16241.8	13472.5	7088.08	22858.5	14982.2	17614.8	12704.2	56899.1	14338.1	10720.3	11512.8	7581.08	55967.6	13098.8	8944.08	40425.7	12541.9	27536.5	43970.1	18988.8	53403.1	1663.4	0	0	486.029	744.081	0	0	0	0	194177	127638	59769.2	214352	433523	401006	14409.2	12007.9	22695.5	15911.4
5.78_278.2468	0	565.468	0	51222.6	218569	114811	46379.6	123445	95158.2	15890.1	8078.03	9579.96	16262.1	23206.9	27821.3	23828.8	17730.6	11697.6	21047.4	21440.6	7034.11	20491.6	10239.3	10732	31764.6	12400.4	12059.5	19495.3	60958.2	82084.7	753.593	909.178	0	0	0	0	0	489.214	469.246	63540.1	137547	92084.6	284810	612919	600201	23158.1	17473.9	12692.2	27896.6
5.78_283.0958	271744	306965	189837	0	0	0	0	0	0	0	0	0	88264.3	0	0	73199.8	55405.8	78214.1	76282.4	66874.1	108895	72339	66779.8	93364.3	17072.9	66908.5	73142.3	0	0	0	230494	241205	205114	321421	240625	146951	421664	425653	217956	0	0	0	0	0	0	0	0	0	43256
5.80_228.2317	8998.37	799487	0	697869	1.44188e+06	802701	1.09503e+06	3.12012e+06	2.52237e+06	247586	173057	191890	623638	597478	711691	319849	625631	371869	368219	297204	221510	638999	311852	314136	470764	291538	431701	468707	610709	593733	0	0	3340.18	10912	0	14339.8	708928	828980	675258	1.1282e+06	2.36679e+06	1.31637e+06	2.25308e+06	3.95109e+06	4.60282e+06	285915	213380	247659	649622
5.87_159.0647	3295.91	1069.57	2338.34	114283	48221.1	90102.1	30513.2	79289.6	19355.4	29258.2	16164.3	29058.1	25278.1	26175.5	19279.9	21036.5	22549.6	35212	34434	18888.4	60753.7	47497.4	25381.5	40016.3	11617.6	18622.4	32810.2	21075.9	33430.2	23890.3	3002.28	1794.27	1712.84	2471.42	4175.91	3333.78	3560.61	2225.01	2798.98	194936	89594.7	46532.8	104985	78342.2	166420	13144.3	25932.8	18847.4	16553.4
5.87_425.3259	0	0	0	229817	84391.1	155431	52999.8	170571	29990.5	33850.9	15111.6	42181.9	31209.5	26458.1	18474.6	21965.4	19502.1	36694.2	24035.2	25365.5	90105.7	25059.5	16465.7	70705.8	8756.08	23117.3	27859.3	36353.9	51274.2	23029.7	0	0	0	0	0	0	0	0	0	375391	146582	69836.1	219875	158565	333574	13327	33926.7	31977.2	11462.3
5.87_483.3274	566.143	0	0	405183	135781	296952	108582	321632	72837.9	67892.8	31034.1	83306	54504.9	43335.6	30168.8	36286.4	35973.9	59159.6	38293.1	40104.2	108837	33996.2	27261.9	87539.2	16284.7	41919.3	42674.3	76527.5	105555	52195.2	0	0	0	869.593	0	0	0	0	0	661832	164201	115953	410330	230815	494264	25601.4	57723.8	57861.8	17476.9
5.90_219.2103	2680.08	2841.41	2002.44	159015	287762	157095	202972	521071	463541	41935.9	30436.8	37989.7	84231.2	84587.9	119747	50003.5	106457	51796.4	62278.3	43153.5	28746.6	107782	38248.6	49388.6	81107.5	47293.3	67979	75110	102472	98002.9	1500.09	1261.17	2055.37	3434.98	1453.58	1307.33	3412.47	5419.68	3592.25	248927	530040	266793	401318	676868	548343	48742.6	35431.6	31033.2	109501
5.90_237.2206	0	0	0	222325	429639	232160	363729	586124	654076	55571.4	35950.5	53651.3	154178	140732	182118	52463.6	155328	75124	95598.6	67252.1	45667.9	160546	67263.3	69310.6	115655	62332.2	104983	125461	149881	139839	516.975	0	499.451	1551.28	1208.03	768.905	917.022	0	568.404	359935	578580	397415	558819	881530	865457	92928.3	66861.2	60965.9	157570
5.92_254.2473	0	1.29081e+06	677793	2.15785e+06	4.02495e+06	2.22765e+06	3.6375e+06	7.68245e+06	6.38524e+06	492370	428125	512491	1.4703e+06	1.29459e+06	1.67727e+06	572934	1.45337e+06	751835	843267	533791	121116	1.42194e+06	580584	0	1.07067e+06	611103	870168	1.07096e+06	1.40269e+06	1.36414e+06	685756	623789	554.857	693697	540715	721957	1.12301e+06	1.15247e+06	1.08591e+06	3.69635e+06	6.96043e+06	3.7744e+06	5.60223e+06	9.76271e+06	10700000	817237	656787	538692	1.55397e+06
5.94_294.2783	0	0	0	4846.66	27116.8	93880.8	0	0	0	0	0	0	0	0	0	0	0	0	0	0	0	0	0	0	0	0	0	0	691.654	1614.04	0	0	0	0	0	0	0	0	0	23219	98700.4	63341.5	0	0	1511.36	0	0	0	0
5.95_354.3109	1314.59	1038.06	1644.45	7810.92	36177.2	120897	477.369	793.871	1757.23	692.731	552.504	575.844	1405.38	676.32	422.868	745.527	901.052	1105.32	707.002	305.09	317.595	389.676	386.703	396.738	1922.21	822.982	341.089	848.861	1104.43	3184.36	987.584	1589.29	1816.19	576.041	2069.5	1149.3	1342.71	1214.99	1145.34	34579.8	142934	96865.5	1826.05	360.038	3621.02	1317.22	352.904	1017.89	1176.6
5.97_242.2470	0	0	0	297374	549914	294740	508165	2.22069e+06	1.73954e+06	74262.1	63656.3	86610.5	219629	232432	264316	111773	208447	130694	119233	90412	58236.4	241855	101917	100220	166816	96529.9	149977	158654	211572	199992	0	0	0	0	0	0	0	0	0	467278	960987	500089	954932	1.52272e+06	2.99583e+06	131781	111331	89940	251656
5.98_185.0802	0	0	0	104907	192452	124529	7074.02	27189.3	12321.8	16407.7	14291.1	8144.11	0	985.847	907.021	1056.52	2342.3	0	2804.57	2207.89	1221.3	1490.1	696.261	1762.58	1440.4	1987.52	2912.95	20626.6	22369.7	25149.2	0	0	0	0	0	0	0	0	0	142181	446374	216189	65335.9	13674.2	88925.4	15013.8	20862.9	32424.5	1084.59
5.98_425.2134	0	0	0	802046	1.09383e+06	801128	78990.8	287556	165904	144584	127957	82855.7	14943.5	10723.8	17407.3	12713	18969.6	16037.3	14654.4	14958.9	11355.4	13684.9	12695.7	14044.5	21999.1	15375.6	18783.8	192682	215465	231852	0	0	0	0	0	0	0	0	0	1.10929e+06	2.64399e+06	1.37154e+06	694667	119830	799407	166453	169329	319407	18963
6.03_123.1165	7215.34	4299.56	10705	47367	77259.6	75983.9	134067	142518	88189.5	24235.7	14513.9	15569.3	21899.7	28942.6	25974.2	20936.9	27074.9	35806.1	18198.6	15764.9	19904.6	40589.2	9946.56	16302.8	23746.3	24949.7	15311.8	22463.3	31771.1	19189.1	9338.23	12658.9	5387.26	11073.3	13143.8	10456.4	5150.36	9493.9	19069.3	70554.9	271099	74955.2	83301.9	154427	137353	23749.3	22839.2	34979.9	47222.5
6.03_151.1477	2591.87	7588.84	1901.93	38936.7	63040.2	64878.2	98021.4	91828.9	122549	7895.35	4901.47	11357.5	23088.4	21823.6	27195.8	10455.2	18373.2	10297	12321	9858.76	7840.97	21561.4	10778.9	8991.96	13117	9942.32	15179.4	13231.7	20466.1	20658.7	2996.53	2292.99	1472.85	6168.96	1294.74	3419.55	4738.95	0	5188.08	118818	105098	58932.6	86087.3	122913	115779	15399.1	9139.04	5637.33	21698.4
6.03_154.1222	0	0	0	41878.9	141754	68289.5	65614.3	118682	97240.8	10208.4	4671.42	5056.92	42516	20372.4	30266.3	7615.44	20915.9	9550.62	22656.2	8471.64	10950.1	22335.6	7380.76	10079.3	20101.4	10782.8	15542	21514.1	23302.3	35558.7	471.992	396.187	0	0	0	0	524.808	0	0	126444	138660	74718.7	83968.9	160823	155842	11257.5	14146.8	7156.6	28856.9
6.03_161.1321	1993.04	2892.11	1778.54	54019.4	77617.2	45361.2	62622.8	113095	162468	12586.2	12387.1	14471.2	28231.6	37927.5	34703.3	13205.9	20111.1	15846.7	15165.8	9365.87	13193	22644	8903.14	12815.3	14967.7	9916.42	31136.3	22139.6	27706.7	31668	1173.27	1165.09	2219.12	2863.94	812.168	1648.39	2472.26	0	2695.26	81334	138820	73616.9	105582	156421	154359	17602.1	16535.2	13223.7	21917.2
6.03_165.1632	0	1737.63	564.41	58302.9	96275.8	96282.1	82104.3	149408	118228	14658.8	6067	10623.9	32205.9	29702	41086	19948.6	61917.9	14537.4	18901.4	10663.3	11375	27279.6	19364.6	16779.3	48580.8	13253.1	25621.2	28831.5	35499.8	29603.3	1016.33	502.47	602.664	1205.87	1301.11	833.097	1821.26	678.409	0	88039	174874	94387.7	110976	203159	229780	20294.8	18379.4	11031.2	51864.7
6.03_168.1376	0	0	0	37909.9	72290.8	58023.1	43575.7	117743	153496	6928.64	5167.76	4046.73	32766.8	20173.2	44183.1	22830.7	32188	13952.7	12193.6	5861.34	6951.28	20452.3	7522.47	8707.74	18722.9	8211.72	16015.5	14574.1	29863.5	21568.8	0	0	0	0	0	746.367	0	0	0	66812.1	247332	134794	82817.1	159078	147888	9463.38	12077.1	8864.27	25513.8
6.03_196.1690	0	0	0	39179.9	78042	79395.8	69751.6	213779	170096	11612.6	3638.63	7070.11	26985.4	22276.3	31976.9	9205.5	39065.3	11980.9	30849.6	8387.72	16290.3	24558.5	9247.55	10523.1	51186.4	12215.2	17617.8	43599.8	26841.9	34546.5	0	0	0	0	431.417	489.711	0	0	0	66984.4	265110	91825.9	85823.8	170290	194548	23853.7	10564	8102.8	26127.7
6.04_163.1476	5411.93	4905.04	4463.32	35043.7	134133	69429.7	118449	100135	77523	18603.7	6765.14	11324.3	27280.7	21190.6	51766.6	10261.8	20722.2	12435.3	14084.7	9446.39	15223.8	16187.4	24299.4	9577.53	13222.6	8628.97	12813.6	19920.2	16998.7	26210.5	5704.07	0	4180.05	2487.38	0	2534.66	0	27591.4	0	67250.9	115619	62365.1	107413	105109	129862	12469.3	11353.5	9444.69	21768.8
6.04_165.1269	0	0	546.528	65413.5	57271.3	35359.5	48450.4	87072.1	69810.2	7060.79	5707.59	8926.74	31383.9	16511.9	16965.8	10497.1	19569.8	23411.7	11262.4	8992.27	6103.48	17549.6	5469.67	9649.78	13127.5	17460.3	9745.67	19642.8	38147.8	23564	1647.4	584.362	0	533.556	639.613	0	731.303	1167.39	462.041	50528.7	102059	48840.8	64279	122430	113162	17161.2	17856.3	5778.82	17800.3
6.04_175.1477	1374.53	1010.86	0	37825.7	49124.1	38205.1	59154.2	102840	79789.8	12040	8697.14	8008.33	47071.6	21142.5	28858.1	13010.1	55086.7	10954.4	32937.1	11290.6	7625.24	22038.5	14199	14355.5	35920.9	9226.14	25747.5	15075	17986.4	14126.4	646.12	1079.45	991.406	708.554	612.247	1514.71	2161.36	594.372	517.204	115246	123717	144494	76738.2	148298	132895	15555.4	12587.1	10960.5	22912.7
6.04_179.1426	582.536	681.707	0	33355.6	114346	36767.1	53202.2	76669.9	127172	9334.22	6178.71	9384.89	16739.5	17280.4	19051.6	6983.1	53112.2	9221.46	10880.3	17504.2	5663.48	21256.1	7935.78	11753.8	11372.7	7021.56	10547.3	13094.8	39689	18977.8	0	898.615	769.059	643.282	0	0	531.866	680.473	750.502	54000	107231	56821.2	65483.3	128163	295866	16456	6569.55	16217.6	19493.3
6.04_179.1789	738.74	1070.41	614.767	54688.5	110916	109419	86677.2	272440	227437	10975.2	9532.78	9087.59	27220.4	61829.9	35176.1	10669.9	43338.1	19027.8	16428.8	11270.4	16373.2	30909.5	12657	38134.1	21935.7	10472.4	22517.9	61484.3	70958.6	52573.7	0	0	749.669	626.668	0	542.833	1619.64	1075.06	0	179017	188485	98907.8	119701	211577	248826	19746.4	14516.4	13307.9	34069.9
6.04_181.1583	469.161	0	1279.09	39274.1	47482.9	22265.2	38673.4	65599.5	52988.5	6494.1	5271.31	6994.28	16551.4	12426.6	29484	5912.8	23388.7	11003.8	12307.3	5637.41	7567.36	25127.8	12511.2	5676.68	12049.6	5320.32	10784	14630.6	14980.2	9933.75	0	4133.5	5573.1	4981.43	887.95	2179.15	5028.46	10351.9	3657.34	38279.5	72531.4	40334.8	51064.4	67316	87557.4	10969.4	6340.96	8695.66	14106.5
6.04_182.1532	0	0	0	36350.9	70257.2	37285	65638.7	109080	128913	6648.38	6421.05	6914.84	23772.4	20330.8	28371.9	11056.5	27046.8	21839.3	18583.9	8049.51	14051.7	20580.8	6854.35	8404.94	14530.4	10279.5	12091.8	14464	24314.5	20961	0	0	0	0	453.015	0	0	0	0	95290.4	123384	135034	75505.6	157773	138328	13854.4	8563.36	20443.1	38733.9
6.04_198.1847	3648.09	0	3157.75	108338	204222	226697	244439	237227	235284	59010.5	18886.1	18372.3	159152	56789.5	168967	27880.8	193198	83919.1	107029	65193.4	35108.6	62350.2	23410.7	24056.1	111872	25181.8	39813.6	48107	162031	62344.6	5467.93	0	2232.64	5747.53	0	3391.15	31954.5	42829.9	33730.2	179597	349540	190241	226455	311208	387540	45199.7	27037.6	23012.7	66615.3
6.04_210.1848	0	0	0	43149.6	161232	45184.3	172723	131451	191029	8381.69	6272.06	8507.93	59605.9	22594.4	60202.7	20596.5	68403.6	11271.6	40321.6	15128.3	21202.5	25381.5	13473.2	12645.9	25336.9	14158.1	28356.3	24735.9	28864	25213.4	0	0	0	0	0	0	0	0	0	77796.2	301977	179689	94999.8	137576	167325	12187	11143.3	12116.5	29097.3
6.04_224.2000	0	0	0	86254.9	63195.4	38485.3	152578	94563.1	85992	7967.63	8773.75	6317.86	21752.4	20543.6	58726.4	13574.5	59382.4	12357.6	36850.7	15646.2	17873.9	20735.8	10044	14455.6	25664.8	12806.5	27644.1	9964.56	19113.9	23337.8	0	0	0	0	0	0	0	0	0	64875.6	121418	71138.2	63572.5	126724	153296	16443.8	25419.2	9204.27	25710.4
6.04_242.2472	170304	387626	229482	245640	316860	247676	343980	803018	726187	64845.2	46254	53962.5	184743	179027	208615	86903.5	172488	108587	110226	78613.4	53947.4	188950	89597.2	79578.1	134348	81664.6	126871	125748	156608	153784	272827	231223	150209	225465	174207	269300	344239	404867	324269	257099	583684	276324	577354	913510	1.03093e+06	108782	78338.2	73208	196415
6.04_245.2258	719.224	0	0	313840	558950	324617	1.13075e+06	1.28852e+06	704526	77598.2	40777.2	66454.8	199474	166279	179690	90102.6	429606	77131.6	103433	154416	79900	181685	84417.8	83613	111381	82458.2	99845.6	329316	192576	173372	0	0	0	398.05	0	938.836	750.478	664.351	1146.45	517148	983974	934718	639798	2.78174e+06	2.38943e+06	117681	75372.7	75405.7	184335
6.04_559.5176	0	0	0	5892.65	14375.3	4137.5	24267.1	28693.4	17796.6	0	0	0	2301.77	652.976	1106.48	0	1331.09	0	0	0	0	2336.02	0	0	0	0	0	1046.13	662.13	729.267	0	0	0	0	0	0	0	0	0	11219.1	45820	14911.2	17625.6	47827.6	60420.3	647.776	0	0	1315.28
6.05_184.1690	0	0	5524.4	221974	171033	188833	383870	348800	416852	29766.1	13530.4	18809.7	141474	45705.6	84819.9	30595.5	74511.9	32520.6	89834.5	26232.7	29263	62279.9	18890.9	54346.9	103777	59793.3	34077.2	38943.5	60749.7	49798.4	5386.01	3648.12	3488.3	25800.5	22283	0	9084.8	47894.9	38728.4	150144	281991	271266	183457	385882	322732	26344.2	14798.4	16820.5	59951.9
6.06_263.2361	0	1.51559e+06	870.392	1.59664e+06	2.79964e+06	1.34095e+06	3.55968e+06	3.74257e+06	3.20725e+06	263511	78518.2	224522	1.35794e+06	841727	371902	145741	1.52076e+06	561295	885782	503993	257721	986114	451298	144030	815973	208938	202729	246216	428960	407496	2305.81	633011	0	0	983303	817.792	957389	1.27638e+06	1.15402e+06	2.55594e+06	4.86654e+06	2.88597e+06	3.49162e+06	8.03975e+06	6.78929e+06	278564	176125	378437	973601
6.06_280.2626	643794	1.96733e+06	1398.11	3.02239e+06	5.34426e+06	2.6489e+06	7.04931e+06	7.12665e+06	6.16331e+06	487141	420958	268282	2.53377e+06	1.65179e+06	2.93423e+06	263246	3.11453e+06	1.27744e+06	1.71099e+06	1.03974e+06	841139	1.93848e+06	821533	268506	1.52969e+06	826430	370711	1.55091e+06	1.97296e+06	742230	2510.42	839931	1261.69	1215.64	1.20304e+06	1856.42	1.27121e+06	1.66755e+06	1.38854e+06	4.84404e+06	9.18803e+06	5.58743e+06	6.75671e+06	15500000	13100000	920540	864381	762300	1.97751e+06
6.09_159.0647	3661.89	4116.98	1579.24	85023.6	50076.2	57252.3	25825.1	57369.3	19214.9	22854.6	12085.9	25162.3	17317.6	21907.6	13306.4	34153.9	15281.7	21250.9	27968	8786.36	54425.1	24043.8	11907.6	32719	5976.26	14284.6	25932.3	14118.6	20692.2	13327.9	1410.06	3125.93	1062.08	3758.87	2117.65	1230.42	1504.41	1021.56	3317.58	123827	95069.7	29521.5	108126	80993.7	213588	9421.65	19946.4	17398	9805.9
6.09_439.3400	0	0	0	162865	84366.5	98521.4	54189.2	129609	30353.5	25563.8	16030.9	33007.3	27021.7	32859.6	12701.6	48642.6	12438.3	30661.6	27959.6	21209.5	98666.9	19505.4	17153.5	71123.3	3788.02	18178.3	21445.6	24626.8	33059.6	15085.5	0	0	0	0	0	0	0	0	0	304796	184988	57374.6	256222	159312	499864	16338.3	40055.2	32180.7	8916.77
6.09_497.3426	0	492.61	0	251990	144099	174590	102890	231893	44716.4	39619	24500.8	58232.2	38651.8	43995.3	20547.4	71538.9	23594.1	49417.4	29250.7	23808.3	111364	21073.1	17386.3	78998.2	5309.96	23249.4	26909.9	46734.9	58863.2	23585.9	0	0	392.775	0	0	0	762.646	0	0	471182	330152	89457.7	395607	338396	1.02796e+06	27249	55398.5	49824.3	12552.3
6.12_425.2307	65982.4	92253.4	47307	164381	527355	153560	117877	411872	134456	292753	561110	471627	34148.7	191448	72714	113554	15022.6	60753.8	6641.59	20171.4	38780.1	22999.2	32586.2	37819.8	41141.8	34232.6	17301.1	1.04037e+06	634098	441785	48498.4	64495.4	97992	73710	74888	36553.3	753009	873829	72394.7	556101	244612	160813	165194	322851	689470	889627	363181	1.1685e+06	29935.2
6.13_251.2363	0	0	0	48375.3	101688	54798.7	75184.7	181979	144683	10462.7	8969.36	6855.6	26109	29766	35853.1	15609.6	25085.3	16170.7	18080.8	10952	9596.04	24433.3	11752.6	10619.1	19562.2	9832.66	17293.4	22466.1	28946.7	24920.1	0	0	0	0	0	0	0	0	0	83202.8	186476	91763.7	130530	198884	229174	16261.9	14548	9749.16	25494.6
6.13_268.2629	0	583.361	0	562781	1.06788e+06	593844	593559	1.83971e+06	1.53716e+06	132767	89522.1	117025	337931	349053	436335	169895	331547	201892	202354	155102	102706	369803	164273	177539	261237	163080	247416	270314	357378	338136	0	0	639.636	501.6	0	0	0	0	626.223	671775	1.81984e+06	721454	1.40484e+06	2.11974e+06	2.32445e+06	177936	157876	142150	382292
6.30_453.3563	0	0	0	99101.9	50597.1	89077.7	31038.5	71182.3	18966.3	20027.8	16667.7	25906.7	16455.6	19603	10424.1	17388.8	11633.9	21483.8	14236.6	15192.5	42837.5	10761.5	10205.2	35926.5	5457.38	13354.1	14195.8	32641	48666.8	20617.1	0	0	0	0	0	0	0	0	0	164633	97383.1	32469.3	96140	75884.2	152895	13089.3	26112.7	21417.9	7101.42
6.31_1273.6003	0	0	0	13708.4	15344.8	5535.71	21764.5	9678.49	3842.58	0	780.349	1953.98	5305.74	1086.66	1712.64	749.938	3268.77	4547.8	2208.47	4141.11	2444.54	2871.5	2016.98	3057.21	6777.88	4853.46	6177.38	1655.73	5501.74	6769.07	0	0	0	0	0	0	0	0	0	14852.6	20275.6	9859.96	49710.6	0	65835.5	5535.65	0	894.48	5827.58
6.33_239.2362	1824.09	0	493.086	119906	264264	97697.9	119814	283678	174215	44727.3	35477.7	34863.7	50497.8	56298.1	70161.4	43566	76161.3	72380.3	60767.8	47013.5	30982.8	82041.3	69885	57101	77402.9	55958.4	50015	59375	49590.5	60308.2	0	0	0	0	0	0	0	0	0	148986	190596	201954	203917	269986	211759	69887.4	60040.6	60050.6	51356.2
6.33_313.2727	0	538.459	0	124653	261981	119825	130794	344803	194706	45329	39158.1	34650.5	68811.8	69904.6	74422.4	39364	84873.4	76838.6	67585.2	53328.7	35186.2	90753.1	78922.6	61752	82899.5	60109.1	61003.4	65268.9	52788.1	67860.5	0	0	0	0	0	0	0	0	0	126996	227874	212898	246354	343512	263685	83864	55680.4	63573.5	69106.8
6.33_682.3620	0	0	0	52784.4	168442	52635.2	74754.5	93527.5	0	11469.8	14880.1	20813.3	0	17541.4	22519.7	0	1289.63	1156.33	0	0	0	20278.9	0	30418.3	41125.3	38720.8	0	1353.8	785.35	41403.8	379.799	0	0	0	0	0	0	0	0	0	99066.6	53865.7	5683.46	201398	146156	33803.1	12250.7	0	34822.6
6.33_919.5796	379.068	0	0	44965.4	99208	17215.8	80644.7	90252.3	37176.3	4252.35	3338.01	5005.89	22590.4	12039.3	19099.7	5867.66	23451.8	17102.6	12268.1	12788.1	8992.17	12815	10047.7	9933.54	20544.4	12783.4	20140.6	11699	22036.8	26203.6	0	0	0	0	0	0	0	0	0	38905.4	132730	52223.3	80317.8	354533	197840	15585.5	4383.5	7240.12	19640.1
6.35_111.0801	0	0	0	26186.2	46780.8	34402.2	69961.3	97049.8	61155.9	13235.4	5731.5	3236.48	25310.6	16995.8	22560.5	13230.9	33488.7	15265.1	19911.3	9552.95	7814.36	13971	10439.8	8947.49	14078.9	11106.9	11171.7	18248.5	23052.7	8071.29	0	0	0	0	0	0	0	0	0	58859.2	98555.5	46835.4	61554.6	126868	141148	17505.3	9403.44	9675.28	20044.4
6.35_123.1165	2424.43	4862.66	2104.52	70831.6	172647	82476.3	159798	232319	128654	48959.6	36107.2	22019.1	47854.4	51820.1	79921.6	35513.5	65341.5	37417.1	42370.7	38728.5	23432.4	48910.4	40391.6	37589.5	39593.9	26968.1	45521.7	40473.3	71405.8	41110	3000.23	3165.79	1921.56	5495.88	4341.38	1870.15	9051.23	6144.36	2855.28	147422	184951	130355	143065	211965	260408	33458.7	34105.5	30412.9	66694.3
6.35_151.1477	551.854	1559.26	2021.72	85803.6	99706.7	79778.9	93921.9	186469	111700	25650.8	26137.6	27022.1	49564.6	42842.1	68209.8	37258.7	74665.3	30930.7	35114.2	22083	20135.2	54375.3	32333.5	22745.5	50569.9	39962.5	32137.1	35706.9	39953	53071.2	0	798.759	3245.16	1970.25	1357.05	1176.38	2269.91	1419.66	553.513	126176	170788	136445	129428	185699	138066	30595.6	35612.2	34404	55619.4
6.35_165.1633	0	0	1628.03	73457.6	109512	66625.8	47854	212367	126977	35744	17140.7	27981.7	46691.7	64357.2	77046.7	27613.3	81986.8	36680.4	50534.9	27938.9	27853.1	48660.3	26221	22206.4	44417.4	28149.8	40612.3	57042.4	66721.6	44103.1	1400.39	1170.05	631.023	1518.88	0	734.843	1912.25	572.311	0	141362	172654	156317	184109	250159	251368	41701.2	37326.4	34420.5	62138.4
6.35_195.1737	0	583.01	0	123270	206724	109358	224695	308178	171553	47908.7	27184.7	37005.2	73982	83489.3	109200	38782.6	69197.3	41520.8	53720.3	34159.4	29407.8	58669	49253.4	48204.7	56930.7	33663.6	48329.7	74596	92124.8	59421.3	0	0	605.837	0	0	0	720.473	0	0	186107	357040	214458	191330	281758	362673	44945.9	32269.7	45556	84286.9
6.35_223.2049	0	0	0	81274.6	94664.9	66764	74350.5	183336	98386.5	30617.5	14774.3	21483.6	38017.2	41174.2	65074.4	29785.7	42348.9	26861.7	35846.1	21218.2	31081.6	39773.6	20744.9	18421.1	33206.1	30511.4	28965.2	38552.5	46814.9	46879.7	0	538.145	0	0	0	0	0	0	0	110514	200712	90029.1	102482	208695	196529	22876.9	19102.5	18934.9	50152.7
6.35_240.2681	0	0	0	74511	131257	49612.3	96860	179447	105943	18248	13742.9	13934.1	43088.2	36225.8	45651.8	21019.3	47100.2	28019.7	36004.3	22526.8	23428.8	49767.4	15606.5	27576.7	35662.6	23676.5	25765.5	29782.4	50253.1	40827.4	0	0	0	0	0	0	0	0	0	105411	216826	116204	105171	197763	212333	27559.8	24495	16697.5	48153.9
6.35_282.2488	0	0	0	18103.1	48180.6	19519.9	37784.3	38737.2	47480.7	18464.9	8756.94	11947.1	16811.4	24197.9	18586	7795.8	17595.8	15732	22177.4	15912.6	13222.5	34563.5	18181	11358.8	43963.3	24742.9	27644.6	16236.6	27734.7	33832.9	0	0	0	0	0	0	0	0	0	52542.5	98953.1	39281.1	53204	56153.6	116617	11117.7	23412.7	12090.3	11740.9
6.35_282.2910	0	0	0	149248	229452	200588	214777	267204	271290	49279.6	37871.6	36918.4	142867	70026	129309	49328.6	113654	66077.4	120972	50007.6	38440.6	68057.7	23486.1	19677.2	74594.1	43813.1	77159.1	79756.3	80609.5	85894.5	0	0	0	0	0	0	0	0	0	338063	518023	95914.7	176024	187627	540580	90963.6	47976.3	33717	143109
6.35_282.3134	0	0	0	22545.6	72833.9	27897.4	78280.8	44227.6	62291.1	20473.1	11199.8	10925.4	35029.3	10966	14424.2	8440.07	40702.8	26754.7	14289	10576.5	18485.7	22752.7	13423.6	10248.2	24716.7	18374.9	14239.2	22034.3	31589.9	27119.3	0	0	0	0	0	0	0	0	0	25087	48669.4	50253.1	73120.2	97389	82573.3	5666.16	9157.87	9751.54	41905.1
6.36_181.1582	0	568.196	0	131208	201226	119134	156325	281205	165549	49727.4	11005.5	32798.8	74472.3	65377.9	110576	52767	78858.3	49056.8	77402.7	31469.8	29040.4	51991.4	32268.5	50476.3	79308.4	34204.7	40752.6	66701.6	86873.4	80893.7	0	0	0	0	0	0	1100.04	585.136	0	196202	341984	206770	171199	291101	322395	61242.7	52294.3	24993.2	89536.9
6.36_191.1789	1121.74	424.478	1233.58	110238	264241	129236	265183	354870	164993	42615.5	53258.5	52097.6	85213.7	159734	142045	94053.4	144474	60849.9	51003.7	78757.8	68278.3	99613.5	41321.8	59478.6	51373.4	60015.5	64623	81161.6	101179	55866.6	0	663.651	1568.98	763.786	2010.89	0	1378.02	881.764	0	207077	263852	225914	270382	390073	282487	93009.4	59548.9	36015.4	119357
6.36_205.1945	3626.83	1757.54	739.444	88731.5	149858	65507.6	161058	211481	157765	36207.7	32474.6	36696.6	48577.4	47546.7	82696.8	30257.4	46216.9	41469.3	32607.4	36353.4	22872.5	61073.2	25816.4	32116.5	37579.2	35234.6	46069.1	64546.5	45163.6	38419	2923.31	1975.9	4285.59	1829.12	1675.98	1013.94	4919.15	6500.03	976.268	120432	166188	107863	117888	220737	269927	68503.2	34883.1	27478.5	49285.9
6.36_209.1893	0	0	0	118202	203210	98485.7	203519	268956	159483	28538.9	22604.2	35087.5	97369.6	56573.7	102668	36809.9	109517	48546	65551.9	44038.4	29228.4	57235.8	30765	43888.7	51411.3	44414.5	44163.3	64019.9	86288.4	57188.3	0	0	427.972	0	282.086	0	0	0	305.978	112977	337436	181207	158130	324910	332341	54893	43666	25461.4	79566.6
6.36_282.2993	0	0	0	22781.5	108818	81876.5	85175.9	74577.7	58808.1	18905.1	24348.1	8123.45	43985.4	40687.7	42131	28355.6	46054	40706.5	29652.4	26141.6	5911.71	51865.1	18887.2	16828.7	26888.8	22222.6	35741.1	56110.2	25536.7	44536.3	0	0	0	0	0	0	0	0	0	72825.2	54390.3	77474.1	45412.1	105075	74705.1	45830.1	18136.8	15419.2	21669.4
6.36_282.3070	0	0	0	34957.3	84722.9	48724.4	35582.5	107269	139276	15122.5	13764.9	13057.5	17366.2	19417	34725.5	18306.6	29998.2	29343.5	36606	14412.8	16226.2	36842.6	18022.9	12351	51508	27996.3	45948.6	22287.5	53646.4	47121.6	0	0	0	0	0	0	0	0	0	56309.5	80629.6	94606	122824	84120.8	242435	17231.6	19906.9	12185.4	11887.2
6.36_563.5492	0	587.294	0	265747	754825	211458	580521	1.22187e+06	612393	36396.2	19293.9	22377.3	179203	120626	201605	56881.4	201286	85135.3	98048.6	40067.7	32232.6	136043	41262.1	40987	101767	43369.6	63693.4	99618.9	151351	115800	0	0	0	0	0	0	0	0	0	553339	1.39964e+06	701994	648696	2.6034e+06	2.612e+06	57384.5	38790.8	40413.2	152530
6.36_918.5782	0	0	0	0	138037	13856	0	0	9115.82	0	5645	9918.22	0	21457	0	0	0	0	0	0	222.46	20626.8	0	627.192	1267.93	698.206	0	0	33297	0	0	0	0	0	0	0	0	0	0	28055.5	189531	0	83431.5	593034	440643	0	0	8467.91	0
6.37_114.0910	0	0	0	83273.8	185043	68355.8	173994	281328	206154	67386	59106.4	0	47590.4	51801.7	55167	43487.5	56440.9	89917.5	33250	62446.2	22423.5	100042	0	36785.6	46424.1	20010.4	68905.1	25632.7	27716.2	93343	999.023	603.592	0	0	495.381	492.629	986.38	0	596.248	177278	368364	195283	222307	534734	424935	62810.9	69931	23584.8	30091.3
6.37_121.1008	2404.07	0	496.904	65646.1	113990	83771	130091	171808	121413	23819.2	23235.4	34100.2	45260.5	67032.4	80662.8	31212	86417.7	28226.2	34185.8	34502.2	25277.3	45565.7	26510.3	25488	34986.2	42741.3	50279.7	53149.9	60498.2	59695.8	694.456	632.709	2485.15	2503.15	975.632	961.893	2079.15	1759.21	1157.99	134442	204400	161648	130631	297631	303767	51447.6	34876.4	24956.7	63925.1
6.37_125.0957	0	0	0	151547	235514	135194	0	340997	276045	30439.1	33532.6	37761.2	72256.3	75490.2	69929.2	58600.2	83935.8	79319.5	79117.5	65277	54082.9	98756.7	58188.2	55776.1	67486.9	37784	45393.5	66378.2	63213.1	94439.6	542.93	622.561	447.566	651.082	630.722	0	0	1236.65	537.555	139722	418063	253791	217572	451851	566350	73038.9	15765.6	0	73808.1
6.37_135.1165	4437.79	5649.74	2146.02	241276	190182	207500	424436	373498	418402	58375.2	75989.3	89519.8	195538	167497	196106	64772.7	135879	129753	138909	58493.4	52831.7	111808	58000.3	98411.7	100695	104069	69276.4	159743	157470	139718	2847.89	2852.78	5586.95	3301.09	2114.2	3314.75	8798.85	7422.11	1569.25	339587	500920	358148	288791	722481	806549	128609	69843.2	53618.6	171645
6.37_139.1113	399.502	0	0	186866	189912	103056	96162.4	223127	205531	40941.1	14675.8	0	73782.5	86272.4	138689	55106.7	82960.6	56985.6	97767.5	72698.1	42567.8	113166	43062.8	45159.4	113114	51922.1	50706.3	88297.8	117710	106301	0	604.26	0	1014.82	517.451	620.473	0	0	559.167	234460	326857	252403	198427	374340	480991	51283.9	23109	64827.7	125095
6.37_142.1222	452.762	1057.41	689.264	493324	556909	407225	701231	948789	789942	113991	118306	49030.9	365613	331242	385969	215116	424656	265583	279211	118922	185515	318711	203736	194894	198258	198459	246966	266595	307785	296035	577.181	0	0	959.232	0	1713.74	598.389	701.734	364980	615377	1.06358e+06	682626	517191	1.38847e+06	1.59182e+06	232803	64821.8	106975	328714
6.37_149.1321	2264.39	1653.9	1626.51	195008	296525	163886	334506	434148	231404	42227.8	52821	17528.3	147296	76942.1	85317.8	83371.9	98221.1	66922.2	67878.7	80258.4	79668.5	69658	42475.5	77975.9	63814.5	75621.4	93044.2	101484	69002.3	114814	1204.43	1634.41	1700	1991.33	1871.88	840.57	0	3057.7	0	243586	336370	294447	234473	574226	539249	50975.5	51211.1	36162.4	79200.6
6.37_153.1270	738.094	1639.39	587.677	180896	305820	169979	184188	415571	325826	63811.4	32609.1	47524.5	83013.1	134998	148848	78716.9	88679.1	67606.6	72132.9	45446.8	46787.5	125719	44866	66934.3	80916.7	70008.2	84318.5	37954.2	128119	112623	1427.23	447.216	836.191	1430.6	1279.79	648.223	1169.4	0	1054.06	265983	476877	278615	243447	539244	444080	95720	21503.8	60365.8	133796
6.37_163.1477	1401.38	2765.16	1341.28	207354	329384	130203	371428	526651	247703	58293.7	46830	53732.3	97210.8	149298	172638	49141.4	175999	70420.2	123801	50660.3	79220.3	79459.8	74474.4	81720.6	125707	81155.6	95042.7	109069	139786	121283	0	1527.22	0	2688.67	1718.02	0	2256.3	1675.76	1301.86	268805	400587	336720	292161	683278	731135	60712.8	59580.4	42073.8	141706
6.37_167.1425	0	0	550.402	144312	246435	124491	182159	341503	277718	36195.7	22344.3	8991.96	72023.3	73694.1	69472.5	59236.1	72191.3	52728.3	49564.6	41742	35182.1	103141	34537.7	50210.5	88355.2	58816.5	0	48623.3	105207	84901.7	0	502.494	0	632.129	0	0	493.456	520.807	0	205278	281280	237752	293062	331533	279229	17970.7	0	47293	106325
6.37_177.1632	0	565.645	542.226	152706	262537	140285	106693	339727	203309	36885.4	36553.7	14653	74211.6	72247.3	131494	49343.4	76127.1	84604.3	84863.7	0	35328.2	82457.4	48339	64281.3	71150.2	39193.5	47174.4	85579.3	107524	98132.8	0	0	0	528.538	588.131	845.057	1667.17	562.294	0	227906	440271	253770	201448	332894	400687	23492.3	0	50953	74816.1
6.37_212.2003	0	589539	0	452983	977618	547226	966778	1.39334e+06	1.13793e+06	94574.5	105528	0	286547	424714	530143	158018	416483	324351	347087	257185	133742	423766	171333	152970	267941	244720	302436	325049	420705	372288	0	538.276	0	0	0	0	0	596279	476015	856689	1.64478e+06	847866	1.16253e+06	2.27288e+06	2.33499e+06	0	65640.2	128736	428542
6.37_226.2160	0	562456	0	444082	932308	522320	911314	1.32878e+06	1.05855e+06	225356	51955.7	95858.7	268271	402828	494453	241096	343421	175864	193962	142632	216808	418771	231164	235259	262138	231947	173391	197034	399368	360533	0	0	0	0	0	579.549	818.387	771.116	519.535	812870	1.61521e+06	811707	1.11507e+06	2.15953e+06	2.26613e+06	286612	75847.3	125230	408489
6.37_240.2316	0	0	0	397262	641900	336405	577220	850544	456959	142618	32520.9	58325.8	308221	270385	325299	167722	350062	138556	227496	95890.3	82013.2	255517	155727	106754	167160	158306	190880	201058	251010	232935	654.613	0	0	0	0	0	631.719	0	0	540325	874165	433435	625692	1.2411e+06	1.45605e+06	194180	107713	80048	179749
6.38_659.2872	0	0	0	0	0	0	20000.2	4604.36	1549.39	2743.71	0	0	2380.71	0	0	0	0	0	0	0	4120.95	2777.92	4264.09	6281.78	1510.6	0	1565.82	3897.31	2132.84	0	0	0	0	0	0	0	0	0	0	18010.9	34284.5	0	0	96847.3	73625.2	0	679.12	2646.52	7025.96
6.39_128.1066	1027.6	535351	0	0	769399	209259	698520	1.05615e+06	832948	70852.3	102969	0	164004	91062.5	0	0	192552	0	0	74672.6	0	0	76493.4	68455.9	92532.3	0	87887.7	258105	121030	0	0	0	671.558	0	438.285	0	517.923	0	0	0	1.27916e+06	606275	770185	1.65493e+06	1.76169e+06	77936.3	0	62321.8	0
6.39_170.1534	0	0	705.042	505276	982525	438746	996462	1.37715e+06	1.12223e+06	94027	92187.6	157644	206784	168741	180132	93918.7	423954	0	0	110643	91601.8	0	0	0	119181	0	123805	124646	0	0	2437.28	0	567.076	768.432	2100.16	0	502695	629952	571610	878197	1.68392e+06	857845	1.21297e+06	2.33946e+06	2.31305e+06	115077	214587	87693.2	0
6.39_184.1690	0	1337.71	0	509901	993541	0	1.00148e+06	1.41551e+06	1.11346e+06	93230.6	94579.4	104465	217794	139275	0	0	257681	103516	114897	108113	89379.3	0	70571.3	0	124887	0	130909	350191	0	0	601.663	0	0	0	550.656	0	1190.18	631767	570147	0	1.66806e+06	863382	1.20676e+06	2.31788e+06	2.34256e+06	0	0	84731	0
6.39_198.1847	0	626417	1763.01	526268	996567	0	974315	1.40428e+06	1.12353e+06	98911.5	149321	0	0	126384	157442	0	422830	0	136504	0	91190.7	184236	0	94357.8	119079	0	124802	350709	0	0	0	635.08	0	0	0	0	461280	611311	496972	857024	1.73573e+06	932135	1.18552e+06	2.27831e+06	2.39136e+06	129121	75427.4	86245.7	0
6.39_247.2415	829650	2.00817e+06	1.23438e+06	1.78657e+06	2.93799e+06	1.57999e+06	3.11861e+06	4.06588e+06	3.22433e+06	250292	415255	438852	1.42725e+06	1.0452e+06	1.49289e+06	0	1.54303e+06	0	993624	304239	256332	0	0	0	931402	0	798652	955501	1.16576e+06	1.07045e+06	1.49036e+06	1.07052e+06	0	1.34247e+06	1.24352e+06	1.42817e+06	1.39505e+06	1.84308e+06	1.54506e+06	2.54222e+06	4.86813e+06	2.78961e+06	3.43608e+06	6.51561e+06	6.72011e+06	675891	617295	235656	1.03425e+06
6.40_156.1378	1118.56	4087.9	1446.31	447331	974269	0	961671	1.38024e+06	1.10123e+06	102827	59641.2	0	0	131280	0	110847	262900	136505	149539	115576	101598	179280	95524.5	104832	126454	0	0	0	0	153558	1689.13	0	0	0	2208.13	1874.43	558270	639448	589980	853049	1.66778e+06	834269	1.17248e+06	2.2945e+06	2.27906e+06	0	81785.6	103178	200777
6.43_268.2631	66376.5	115014	76483.5	2577.82	3503.64	4428.74	4334.73	29570	12711.5	2762.09	715.642	1499.94	1252.91	3247.86	2724.97	4311.08	3708.92	1648.58	1721.15	2038.21	1744.02	2559.99	0	4303.86	2169.81	3721.21	2483.83	3181.2	0	5279.76	84370.9	84621.2	51278.9	79160.1	66780.5	79007.3	135046	126150	111102	7544.36	9973.72	8111.32	10709.9	11064.3	16051.2	3354.74	1149.92	2654.62	9115.29
6.44_270.2783	0	0	0	736543	1.00141e+06	826934	318014	2.76234e+06	2.36769e+06	163977	130135	176246	393026	455539	453096	235449	341298	269569	224651	187787	143021	453922	199338	217264	295552	188798	324602	330742	455817	467505	0	0	0	0	0	0	0	0	0	1.23151e+06	2.60619e+06	848351	1.97608e+06	1.57993e+06	2.23273e+06	246223	218691	186064	471862
6.45_308.2936	0	0	383.441	42566.9	79418.7	45809.9	34482.7	87380.7	101492	6453.27	4456.96	5660.88	23224.3	19455.1	19610.7	11219.2	18591.2	19242.7	9956.07	6264.96	5058.73	15572.5	7415.55	7932.41	16794.1	8556.44	19405	35350.8	39293.4	28307.2	0	0	0	0	0	0	0	0	0	74609.7	226480	69477.1	59976.1	97602.6	133618	23407.4	12835.9	10456.6	22144.2
6.45_425.2863	0	0	0	28417.3	42793.7	6297.97	0	0	31466.7	0	18997.7	0	0	0	11874.4	0	17936.5	19627.2	9942.35	27690.7	25580.3	0	0	0	0	0	29654.8	38895	25353.9	0	0	0	0	0	0	0	0	0	0	37606.8	54240.5	8482.51	0	23409	358953	20958.4	5115.48	0	4141.94
6.55_270.2787	311372	667801	416362	233923	497256	0	48864.2	0	612071	0	39286.5	0	157245	175250	0	0	0	0	96857.8	6175.51	58776	0	72284.5	77146.3	112049	0	6021.01	0	0	163178	461004	408936	259932	407697	338530	465026	638882	671462	526066	0	0	0	0	1.17087e+06	1.2974e+06	99707.3	0	0	160758
6.58_296.2941	0	0	0	164876	333810	176386	254075	560859	459047	40289.3	28084.5	36438.8	88823.6	107879	162388	47621.3	106336	53785.4	49355.8	45381	29845.7	96001.2	39104.5	47801.8	72100.4	39436.6	64538.4	85060.3	109537	150134	0	0	423.279	0	0	0	0	0	0	331941	606066	299592	444483	810496	982282	69991.2	60988.1	52518.2	117025
6.66_270.2787	117174	303329	147222	6084.85	13669.3	15362.9	11742.3	21899.4	18920.6	3951.59	2548.18	3879.01	7012.34	8638.21	12829.2	1939.88	3047.89	8462.2	5349.67	3206.85	2460.52	9672.99	4260.23	0	3250.94	2946.76	3635.2	5718.37	5741.32	0	202431	166964	98846.7	165979	162222	164646	286758	277393	219248	0	11308.4	4205.93	6656.11	0	0	4206.59	2396.95	2640.63	6360.74
6.72_1012.0495	0	0	0	18387.9	0	4040.35	475.124	0	0	0	862.586	3166.72	14641.9	0	1290.12	17746.8	429.983	1597.42	0	622.91	0	6059.35	19507.1	3367.27	234773	134047	2487.03	8978.68	17924.1	0	0	0	0	0	0	0	0	0	0	0	4010.79	564485	0	0	0	778.443	635.979	0	5428.75
6.78_341.3037	0	0	0	28991.7	436908	32651.1	29887.7	570973	49318.5	6197.6	4561.34	3443.92	11030.8	7742.11	8934.11	8433.84	16635.5	15250.6	8087.58	6929.94	7050.45	14076.9	12964.2	8518.94	11442.9	7121.26	10009.1	12006.8	7542.6	7501.15	0	0	0	0	0	0	0	457.202	0	45107.6	55874.1	49649.1	662399	849225	766628	9910.96	7688.36	9635.59	8657.58
6.78_359.3140	0	0	0	20212.3	150812	19324.4	13903.4	309045	27775.7	3040.77	1282.53	1835.1	4356.65	5148.45	6918.36	3640.05	9593.22	8367.92	3175.03	5291.95	2495.53	7573.72	7557.11	5892.11	7698.99	2823.54	3888.61	8973.88	3862.72	2029.75	0	0	0	0	0	0	0	0	0	19640.6	13718.9	33578.2	367409	659705	514654	5023.4	850	6212.95	6169.33
6.80_267.2677	0	0	0	23129	43207.9	25519.6	0	412202	34752.3	4018.42	4663.64	3317.98	5017.03	5323.55	6323.55	0	10882.8	11521.9	4498.54	487.974	4709.63	8907.15	7238.54	6591.65	8595.54	5553.09	583.16	0	577.791	2340.17	0	0	0	0	0	0	0	0	0	0	45930	32924.7	458575	742203	605028	475.239	5457.19	611.42	7139.04
6.80_293.2824	0	0	0	129496	198584	98195.3	319267	205631	207428	52661.4	27974.2	23438.2	177817	83247.9	121285	54629.6	207774	66921.8	114372	79705.7	58660.8	83552.8	50795.6	45982.3	76615.7	49818.3	69644.5	70615.7	76372.7	58422.5	0	0	0	0	0	0	0	0	0	205473	255766	233566	209023	567073	657558	77961.2	44026	43490.7	105571
6.80_310.3092	429.686	0	0	1.49224e+06	2.1952e+06	970828	4.54053e+06	2.97277e+06	2.29335e+06	670354	348659	339393	2.08759e+06	998261	1.72467e+06	692774	3.06824e+06	1.23141e+06	1.28921e+06	940560	716967	1.30855e+06	612061	663093	993988	578162	797021	788626	964331	693211	0	0	563.513	0	0	576.74	0	651.037	0	2.39195e+06	3.88133e+06	2.73982e+06	3.25482e+06	8.7046e+06	7.50691e+06	853724	551396	576286	1.08741e+06
6.88_467.3327	0	0	0	88442	518980	96755.9	184103	437075	83717.4	278878	194788	414460	272981	228804	184447	241618	91697.7	302750	195200	217750	390352	183318	110181	292224	24527	43195.2	122533	222713	151309	122424	0	0	0	0	0	0	0	0	0	205739	217522	171581	223155	467333	718356	175537	196114	242059	135853
6.98_341.3047	13499.6	20562.9	22455.5	0	4691.35	0	0	6359.7	0	0	0	0	0	0	0	0	0	0	0	0	0	0	0	0	0	0	0	0	0	0	13762.5	15391.2	10736.7	17851.6	15097.6	17554.5	42074.8	25668.9	17975.6	0	740.652	0	4270.15	10344.6	5733.87	734.617	0	0	0
7.43_481.3484	120314	195561	93640	0	483.387	0	0	583.279	0	0	0	0	0	521.292	0	0	0	0	0	0	0	0	0	0	0	0	0	0	0	0	189198	91013.9	151590	219831	117321	130674	181782	286781	97664.3	0	0	0	0	0	0	0	0	476.593	0
[truncated: 56 more columns]
